# Supplementary material for: Identification and Profiling of MicroRNAs in the Embryonic Breast Muscle of Pekin Duck
Source: PLoS One. 2014 Jan 23;9(1):e86150. doi: 10.1371/journal.pone.0086150 (PMC3900480; doi:10.1371/journal.pone.0086150)
Supplement: Table S2 — miRNA nucleotide bias at each position. (XLSX) [file pone.0086150.s002.xlsx]

## Sheet: Sheet1
Table S2 The bases bias at each position of the three stages
E13
Position	A	U	C	G	Total	U (%)
1	920568	8086980	248473	155014	9411035	0.859308
2	400306	218970	890833	7900926	9411035	0.0232674
3	4713055	153650	701857	3842473	9411035	0.0163266
4	4102943	322125	447014	4538953	9411035	0.0342284
5	3871680	822895	319052	4397408	9411035	0.0874394
6	734301	7678703	526873	471158	9411035	0.815925
7	4443622	267755	464746	4234912	9411035	0.0284512
8	382292	4336217	183106	4509420	9411035	0.460759
9	3701751	4535171	581969	592144	9411035	0.481899
10	7566394	854982	220768	768891	9411035	0.0908489
11	2249341	550602	458649	6152443	9411035	0.058506
12	2996812	517421	838598	5058204	9411035	0.0549802
13	4213228	4107855	483584	606368	9411035	0.436493
14	4028717	4139890	555324	687104	9411035	0.439897
15	919140	297183	314446	7880266	9411035	0.0315781
16	480336	7885730	580296	464673	9411035	0.837924
17	5932040	827337	455457	2196201	9411035	0.0879114
18	273192	7369210	771509	997124	9411035	0.783039
19	3568840	765918	249199	4827078	9411035	0.0813851
20	306971	4304566	248758	4550740	9411035	0.457396
21	2190837	4816312	289366	1972015	9268530	0.519641
22	854936	4751494	102188	1072437	6781055	0.700701
23	118034	132246	170902	97843	519025	0.254797
24	0	143766	124	50412	194302	0.73991
E19
Position	A	U	C	G	Total	U
1	653047	12901257	117447	71477	13743228	0.938736
2	242873	121958	575210	12803187	13743228	0.00887404
3	5393409	101323	511251	7737245	13743228	0.00737258
4	7915936	222123	303060	5302109	13743228	0.0161624
5	7943103	486218	180371	5133536	13743228	0.0353787
6	453380	12571670	392044	326134	13743228	0.914754
7	5286867	209274	231194	8015893	13743228	0.0152274
8	263519	8098093	100276	5281340	13743228	0.589242
9	7700666	5281082	421241	340239	13743228	0.384268
10	12566253	608204	160608	408163	13743228	0.0442548
11	5540177	340495	298023	7564533	13743228	0.0247755
12	3237277	400530	587723	9517698	13743228	0.0291438
13	8052319	5014282	357368	319259	13743228	0.364855
14	7943512	5013666	354469	431581	13743228	0.36481
15	640832	190710	223255	12688431	13743228	0.0138767
16	276842	12742098	445216	279072	13743228	0.927155
17	9971815	579194	255973	2936246	13743228	0.042144
18	211283	12323024	647009	561912	13743228	0.896662
19	4194024	532313	163320	8853571	13743228	0.0387327
20	202066	8023802	133315	5384045	13743228	0.583837
21	5532083	5505000	157836	2482736	13677655	0.402481
22	533411	8652312	99796	1459756	10745275	0.80522
23	73311	142123	140811	43456	399701	0.355573
24	0	131651	80	20924	152655	0.862409
E27
Position	A	U	C	G	Total	U
1	1478989	14768198	236588	158704	16642479	0.88738
2	666671	365004	1224981	14385823	16642479	0.0219321
3	8425514	180212	1199023	6837730	16642479	0.0108284
4	7532997	312010	718798	8078674	16642479	0.0187478
5	7225436	997446	429965	7989632	16642479	0.0599337
6	1076254	14032998	888794	644433	16642479	0.843204
7	8116411	431857	611082	7483129	16642479	0.0259491
8	530896	7917358	157402	8036823	16642479	0.475732
9	6853402	8316733	761770	710574	16642479	0.499729
10	14024400	1241465	260739	1115875	16642479	0.0745962
11	3387776	991424	604648	11658631	16642479	0.0595719
12	5241183	665658	1289407	9446231	16642479	0.0399975
13	7586022	7503974	732070	820413	16642479	0.450893
14	7511778	7561171	745392	824138	16642479	0.45433
15	1227362	486743	444874	14483500	16642479	0.029247
16	657670	14393608	923001	668200	16642479	0.864872
17	10191783	1303618	507999	4639079	16642479	0.0783308
18	426178	13651783	1321271	1243247	16642479	0.820297
19	6212243	1324676	356495	8749065	16642479	0.0795961
20	492742	7735318	239755	8174664	16642479	0.464794
21	3294475	8740554	339401	4149318	16523748	0.528969
22	1241807	8201554	120071	2212980	11776412	0.696439
23	188154	234670	299740	73286	795850	0.294867
24	0	194521	198	27354	222073	0.875933
