# Supplementary material for: Identification and Profiling of MicroRNAs in the Embryonic Breast Muscle of Pekin Duck
Source: PLoS One. 2014 Jan 23;9(1):e86150. doi: 10.1371/journal.pone.0086150 (PMC3900480; doi:10.1371/journal.pone.0086150)
Supplement: Table S3 — Expression abundance of identified miRNAs in E13, E19, and E27 libraries. (XLSX) [file pone.0086150.s003.xlsx]

## Sheet: Sheet1
Table S3 The expression abundance of identified miRNAs in E13, E19, and E27 libararies
E13				E19				E27
miRNA family	Count	Sequence		miRNA family	Count	Sequence		miRNA family	Count	Sequence
let-7f-5p	1224473	TGAGGTAGTAGATTGTATAGTT		miR-1a-3p	5142560	UGGAAUGUAAAGAAGUAUGUAU		let-7f-5p	2149081	TGAGGTAGTAGATTGTATAGTT
let-7f	1205254	TGAGGTAGTAGATTGTATAGT		let-7f-5p	1460422	TGAGGTAGTAGATTGTATAGTT		let-7f	2115833	TGAGGTAGTAGATTGTATAGT
let-7-5p	717634	TGAGGTAGTAGGTTGTATAGTT		miR-206-3p	1090256	TGGAATGTAAGGAAGTGTGTGG		let-7-5p	1447710	TGAGGTAGTAGGTTGTATAGTT
let-7c	433187	TGAGGTAGTAGGTTGTATGGTT		let-7-5p	995748	TGAGGTAGTAGGTTGTATAGTT		let-7c	874118	TGAGGTAGTAGGTTGTATGGTT
let-7b-5p	99617	TGAGGTAGTAGGTTGTGTGGTT		let-7c	386967	TGAGGTAGTAGGTTGTATGGTT		let-7b-5p	212939	TGAGGTAGTAGGTTGTGTGGTT
let-7g-5p	70446	TGAGGTAGTAGTTTGTACAGTT		miR-199a-3p	256996	ACAGTAGTCTGCACATTGGTTA		let-7g-5p	127235	TGAGGTAGTAGTTTGTACAGTT
let-7g	69353	TGAGGTAGTAGTTTGTACAGT		miR-206	1129210	TGGAATGTAAGGAAGTGTGTG		let-7g	125379	TGAGGTAGTAGTTTGTACAGT
let-7i-5p	29123	TGAGGTAGTAGTTTGTGCTGTT		let-7b-5p	311547	TGAGGTAGTAGGTTGTGTGGTT		let-7i-5p	52088	TGAGGTAGTAGTTTGTGCTGTT
let-7i	28797	TGAGGTAGTAGTTTGTGCT		miR-499	10316	TTAAGACTTGTAGTGATGTTTA		let-7i	51445	TGAGGTAGTAGTTTGTGCT
let-7j	27849	TGAGGTAGTAGTTTGTGCTGTTTT		let-7g-5p	61519	TGAGGTAGTAGTTTGTACAGTT		let-7j	49781	TGAGGTAGTAGTTTGTGCTGTTTT
let-7	16877	TGAGGTAGTAGGTTGTATAGTA		miR-140-3p	86721	TACCACAGGGTAGAACCACGGAC		let-7	33549	TGAGGTAGTAGGTTGTATAGTA
let-7d-5p	1985	TGAGGTAGTCGGTTGTATTGTT		miR-128-3p	47630	TCACAGTGAACCGGTCTCTTT		let-7d-5p	3431	TGAGGTAGTCGGTTGTATTGTT
let-7k	1339	TGAGGTAGTAGATTGAATAGTT		miR-103a-3p	56571	AGCAGCATTGTACAGGGCTATGA		let-7k	2744	TGAGGTAGTAGATTGAATAGTT
let-7e-5p	821	TGAGGTAGGAGATTGTATAGTT		miR-181b	30759	AACATTCATTGCTGTCGGTGGGTT		let-7e-5p	1376	TGAGGTAGGAGATTGTATAGTT
let-7a-5p	541	TGAGGTAGTAGGTTATGGT		let-7f	1444850	TGAGGTAGTAGATTGTATAGT		let-7a-5p	897	TGAGGTAGTAGGTTATGGT
let-7e	87	TGAGGTAGTAGGTTGTTTAGTT		miR-148b-3p	27801	TCAGTGCATCACAGAACTTGGT		let-7e	161	TGAGGTAGTAGGTTGTTTAGTT
let-7a-1-3p	26	CTATACAATCTACTGTCTTTCT		miR-107	71695	AGCAGCATTGTACAGGGCTAT		let-7d	72	TGAGGTAGTTGGTTGTATGGTT
let-7d	24	TGAGGTAGTTGGTTGTATGGTT		miR-2779	41282	TCGTTTCCGGCTCGAAGGACCA		let-7b	19	TGAGGTAGTAGTTTGTGAT
let-7b	15	TGAGGTAGTAGTTTGTGAT		miR-140	98288	ACCACAGGGTAGAACCACGGA		let-7h	10	TGAGGTAGTAAGTTGTGTG
let-7h	10	TGAGGTAGTAAGTTGTGTG		miR-5097	16182	AGGGTTCAGGTCCCTGTTCGGGCGCCA		let-7a-2-3p	4	CTGTACAACCTCCTAGCTTTCC
let-7a-2-3p	9	CTGTACAACCTCCTAGCTTTCC		let-7i-5p	52046	TGAGGTAGTAGTTTGTGCTGTT		let-7a-1-3p	3	CTATACAATCTACTGTCTTTCT
miR-1	24092	TGGAATGTAAAGAAGTATGTAG		let-7i	51634	TGAGGTAGTAGTTTGTGCT		miR-1	36785	TGGAATGTAAAGAAGTATGTAG
miR-100-5p	2766	AACCCGTAGATCCGAACTTGTG		miR-145a-5p	7993	GTCCAGTTTTCCCAGGAATCCCT		miR-100-5p	4497	AACCCGTAGATCCGAACTTGTG
miR-101	25603	GTACAGTACTGTGATAACTGAA		miR-221-3p	12785	AGCTACATTGTCTGCTGGGTTTC		miR-101	40625	GTACAGTACTGTGATAACTGAA
miR-1013	1418	ATAAACGATGCCGACTCGCG		miR-128	45584	TCACAGTGAACCGGTCTCTTTT		miR-1013	758	ATAAACGATGCCGACTCGCG
miR-1013-3p	770	CATAAACGATGCCGACTCG		miR-456	13135	CAGGCTGGTTAGATGGTTGTCT		miR-1013-3p	430	CATAAACGATGCCGACTCG
miR-101a-3p	25289	GTACAGTACTGTGATAACT		miR-130a	6118	CAGTGCAATATTAAAAGGGCAT		miR-101a-3p	40172	GTACAGTACTGTGATAACT
miR-103a-3p	81126	AGCAGCATTGTACAGGGCTATGA		miR-101	28175	GTACAGTACTGTGATAACTGAA		miR-103a-3p	162616	AGCAGCATTGTACAGGGCTATGA
miR-106a-5p	1883	AAAAGTGCTTACAGTGCAGGTAG		miR-222-3p	26470	AGCTACATCTGGCTACTGGGTC		miR-106a-5p	3205	AAAAGTGCTTACAGTGCAGGTAG
miR-107	103914	AGCAGCATTGTACAGGGCTAT		miR-30d	32329	TGTAAACATCCCCGACTGGAAGCT		miR-107	208096	AGCAGCATTGTACAGGGCTAT
miR-10a-3p	22	CAAATTCGTATCTAGGGGAAT		miR-101a-3p	27755	GTACAGTACTGTGATAACT		miR-10a-3p	57	CAAATTCGTATCTAGGGGAAT
miR-10a-5p	13129	TACCCTGTAGATCCGAATTTGT		miR-10a-5p	6058	TACCCTGTAGATCCGAATTTGT		miR-10a-5p	22954	TACCCTGTAGATCCGAATTTGT
miR-1207-5p	18	TGGGGGAGGCTGGGACGGGGC		miR-26a-5p	22315	TTCAAGTAATCCAGGATAGGCT		miR-1207-5p	29	TGGGGGAGGCTGGGACGGGGC
miR-122-5p	678	TGGAGTGTGACAATGGTGTTTG		miR-144-3p	2589	TACAGTATAGATGATGTACTCT		miR-122-5p	1636	TGGAGTGTGACAATGGTGTTTG
miR-1231	1415	GTGTCGGGGCGGACTGCGCT		miR-16c	11154	TAGCAGCACGTAAATACTGGAG		miR-1231	486	GTGTCGGGGCGGACTGCGCT
miR-1237-5p	50345	CGGTCGGGCTGGGGCGCGAAGCGG		miR-92a-3p	11787	TATTGCACTTGTCCCGGCCTGT		miR-1237-5p	27266	CGGTCGGGCTGGGGCGCGAAGCGG
miR-124	50	TAAGGCACGCGGTGAATGCCAA		miR-2954-3p	1824	CATCCCCATTCCACTCCTAGCAG		miR-124	170	TAAGGCACGCGGTGAATGCCAA
miR-124-3p	45	TAAGGCACGCGGTGAATGCCAAT		miR-222a	25999	AGCTACATCTGGCTACTGGGTCT		miR-124-3p	157	TAAGGCACGCGGTGAATGCCAAT
miR-125b-2-3p	85	ACAAGTCAGGCTCTTGGG		miR-125b-5p	4471	TCCCTGAGACCCTAACTTGTGA		miR-125b-2-3p	92	ACAAGTCAGGCTCTTGGG
miR-125b-5p	7565	TCCCTGAGACCCTAACTTGTGA		miR-143-3p	6292	TGAGATGAAGCACTGTAGCTC		miR-125b-5p	12624	TCCCTGAGACCCTAACTTGTGA
miR-1260	3858	ATCCCACCGCTGCCACCA		miR-146b-5p	12899	TGAGAACTGAATTCCATAGGCGTT		miR-1260	2537	ATCCCACCGCTGCCACCA
miR-1261	1269	TGGATAAGGCATTGGCTTC		miR-21-5p	8326	TAGCTTATCAGACTGATGTTGAC		miR-1261	1012	TGGATAAGGCATTGGCTTC
miR-126-3p	141	CGTACCGTGAGTAATAATGCG		miR-363-3p	11098	AATTGCACGGTATCCATCTGTA		miR-126-3p	141	CGTACCGTGAGTAATAATGCG
miR-126-5p	320	CATTATTACTTTTGGTACGCG		miR-92a-1-5p	2536	GTGGGGATTTGTTGCATTACTT		miR-126-5p	265	CATTATTACTTTTGGTACGCG
miR-1268	71	ACGGGCGGGAGTGGTGGCG		miR-363	9126	AATTGCACGGTATCCATCTGTAA		miR-1268	64	ACGGGCGGGAGTGGTGGCG
miR-128	55580	TCACAGTGAACCGGTCTCTTTT		miR-129-2-3p	2626	AAGCCCTTACCCCAAAAAGCAT		miR-128	106122	TCACAGTGAACCGGTCTCTTTT
miR-128-3p	57595	TCACAGTGAACCGGTCTCTTT		miR-27d-3p	5680	TTCACAGTGGCTAAGTTC		miR-128-3p	109958	TCACAGTGAACCGGTCTCTTT
miR-129-2-3p	3959	AAGCCCTTACCCCAAAAAGCAT		miR-221	13285	AGCTACATTGTCTGCTGGGTTT		miR-129-2-3p	6692	AAGCCCTTACCCCAAAAAGCAT
miR-129-5p	148	CTTTTTGCGGTCTGGGCTTG		miR-451	1607	AAACCGTTACCATTACTGAGTTT		miR-129-5p	295	CTTTTTGCGGTCTGGGCTTG
miR-1306-3p	91	GACGTTGGCTCTGGTGGTGAT		miR-144	2606	TACAGTATAGATGATGTACTC		miR-1306-3p	159	GACGTTGGCTCTGGTGGTGAT
miR-1306-5p	46	CCACCTCCCCTGCAAACGTCCA		miR-15b	5209	TAGCAGCACATCATGGTTTGCA		miR-1306-5p	48	CCACCTCCCCTGCAAACGTCCA
miR-1307-3p	3	ACTCGGCGTGGCGTCGGTCGTG		miR-99a-5p	2312	AACCCGTAGATCCGATCTTGTG		miR-1307-3p	1	ACTCGGCGTGGCGTCGGTCGTG
miR-130a	11450	CAGTGCAATATTAAAAGGGCAT		miR-24-3p	5849	TGGCTCAGTTCAGCAGGAACAG		miR-130a	21728	CAGTGCAATATTAAAAGGGCAT
miR-130a-3p	2023	CAGTGCAATGTTAAAAGGGCAT		miR-203	8462	GTGAAATGTTTAGGACCACTTG		miR-130a-3p	4030	CAGTGCAATGTTAAAAGGGCAT
miR-132-3p	16	TAACAGTCTACAGCCATGGTCG		miR-130a-3p	1013	CAGTGCAATGTTAAAAGGGCAT		miR-132-3p	35	TAACAGTCTACAGCCATGGTCG
miR-132-5p	45	ACCGTGGCTTTAGATTGTTACT		miR-191	7094	CAACGGAATCCCAAAAGCAGCT		miR-132-5p	117	ACCGTGGCTTTAGATTGTTACT
miR-1329	53	TACAGTGATCAGGTTACGATGGA		miR-2188	358	AAGGTCCAACCTCACATGTCCT		miR-1329	109	TACAGTGATCAGGTTACGATGGA
miR-133	3715	TTTGGTCCCCTTCAACCAGCT		miR-33a-5p	850	GTGCATTGTAGTTGCATTGCA		miR-133	7043	TTTGGTCCCCTTCAACCAGCT
miR-133-3p	2791	TTGGTCCCCTTCAACCAGCTGT		miR-24	5477	TGGCTCAGTTCAGCAGGAACAGT		miR-133-3p	5151	TTGGTCCCCTTCAACCAGCTGT
miR-1335	2371	CGGCTGAGGTGGGATCCCGG		let-7d-5p	900	TGAGGTAGTCGGTTGTATTGTT		miR-1335	675	CGGCTGAGGTGGGATCCCGG
miR-1345	3448	GCCGAGGGAGCGAGGACCG		miR-2487	8139	GCTCTAAGGGCTGGGTCGGTCG		miR-1345	1377	GCCGAGGGAGCGAGGACCG
miR-1346	34	GTGGAGGTCGGGGGCGGGAG		miR-100-5p	2144	AACCCGTAGATCCGAACTTGTG		miR-1346	83	GTGGAGGTCGGGGGCGGGAG
miR-1357	202	AGATTATGAGATCTGAGGGCTG		miR-20	1912	CAAAGTGCTCATAGTGCAGGTAG		miR-1357	299	AGATTATGAGATCTGAGGGCTG
miR-1369	217	TGGGGAGGGAGGGAGCGGC		let-7g	60658	TGAGGTAGTAGTTTGTACAGT		miR-1369	275	TGGGGAGGGAGGGAGCGGC
miR-137-3p	5	TTATTGCTTAAGAATACGCGTAG		miR-143	6189	TGAGATGAAGCACTGTAGCT		miR-137-3p	14	TTATTGCTTAAGAATACGCGTAG
miR-137b	8	TTATTGCTTGAGAATACGCGTAG		let-7k	1947	TGAGGTAGTAGATTGAATAGTT		miR-137b	26	TTATTGCTTGAGAATACGCGTAG
miR-138-3p	3	GCTATTTCACTACACCAGGGT		miR-196a-5p	422	TAGGTAGTTTCATGTTGTTGGG		miR-138-3p	17	GCTATTTCACTACACCAGGGT
miR-138-5p	272	AGCTGGTGTTGTGAATCAGGCCG		miR-17-5p	1533	CAAAGTGCTTACAGTGCAGGTAG		miR-138-5p	464	AGCTGGTGTTGTGAATCAGGCCG
miR-1386	1236	CGGCTCCTGCCTGGCTCGCCA		miR-23a	5680	ATCACATTGCCAGGGATTTCCA		miR-1386	714	CGGCTCCTGCCTGGCTCGCCA
miR-139-3p	220	TGGAGATGCAGCCCTGTTGGAAT		miR-2954	1791	CATCCCCATTCCACTCCTAGCA		miR-139-3p	438	TGGAGATGCAGCCCTGTTGGAAT
miR-139-5p	281	TCTACAGTGCATGTGTCTCCAGT		miR-4206-3p	16433	CGATTGGATGGTTTAGTGAG		miR-139-5p	550	TCTACAGTGCATGTGTCTCCAGT
miR-1397-5p	55	TGCATTGCGACGGGTTACATCA		miR-1260	409	ATCCCACCGCTGCCACCA		miR-1397-5p	88	TGCATTGCGACGGGTTACATCA
miR-140	132640	ACCACAGGGTAGAACCACGGA		miR-106a-5p	1843	AAAAGTGCTTACAGTGCAGGTAG		miR-140	228018	ACCACAGGGTAGAACCACGGA
miR-140-3p	121649	TACCACAGGGTAGAACCACGGAC		miR-214-3p	2792	TACAGCAGGCACAGACAGGCAG		miR-140-3p	209279	TACCACAGGGTAGAACCACGGAC
miR-1408	19	CCGGGAGGGAGGAAGTGGG		miR-133-3p	4253	TTGGTCCCCTTCAACCAGCTGT		miR-1408	22	CCGGGAGGGAGGAAGTGGG
miR-1416	350	TCCTTAACTCATGCCGCTGTGC		miR-152-3p	27482	TCAGTGCATCACAGAACTTGG		miR-1416	584	TCCTTAACTCATGCCGCTGTGC
miR-1416-3p	338	ACAATTGTGTGAGTTGAGTACA		miR-30c-2-3p	3306	CTGGGAGAAGGCTGTTTACTC		miR-1416-3p	728	ACAATTGTGTGAGTTGAGTACA
miR-142	204	CCCATAAAGTAGAAAGCACT		miR-2136	6819	CGGGTGTTGACGCGATGTGA		miR-142	250	CCCATAAAGTAGAAAGCACT
miR-1422a-5p	168	CAATCCAGGTCGGTTTCTAT		miR-4499	1974	AAGACTGAGATATGAGGGCA		miR-1422a-5p	112	CAATCCAGGTCGGTTTCTAT
miR-142-3p	29	GTAGTGTTTCCTACTTTATGGA		miR-133	4912	TTTGGTCCCCTTCAACCAGCT		miR-142-3p	52	GTAGTGTTTCCTACTTTATGGA
miR-143	9471	TGAGATGAAGCACTGTAGCT		miR-184-3p	1554	TGGACGGAGAACTGATAAGGGT		miR-143	15284	TGAGATGAAGCACTGTAGCT
miR-143-3p	9867	TGAGATGAAGCACTGTAGCTC		let-7e-5p	256	TGAGGTAGGAGATTGTATAGTT		miR-143-3p	15621	TGAGATGAAGCACTGTAGCTC
miR-1434	38	AGTGCGTGATGATGGAAAATTT		miR-22-3p	616	AAGCTGCCAGTTGAAGAACTGT		miR-1434	143	AGTGCGTGATGATGGAAAATTT
miR-1434-3p	22	GATGAAAATCTAAGGTCTGAGC		miR-4510	274	TGAGGGAGTAGGTTGTATGGTT		miR-1434-3p	27	GATGAAAATCTAAGGTCTGAGC
miR-144	12546	TACAGTATAGATGATGTACTC		miR-1237-5p	20867	CGGTCGGGCTGGGGCGCGAAGCGG		miR-144	21000	TACAGTATAGATGATGTACTC
miR-144-3p	12165	TACAGTATAGATGATGTACTCT		miR-726	794	CTCACTACTAGCAGAACTCGGT		miR-144-3p	20176	TACAGTATAGATGATGTACTCT
miR-1451-5p	191	TCGCACAGGAGCAAGTTACCGC		miR-5115	1626	TCTGGACGCGCGCCGGGCCCT		miR-1451-5p	397	TCGCACAGGAGCAAGTTACCGC
miR-145-3p	59	ATTCCTGGAAATACTGTTCTT		miR-199a-5p	1004	CCCAGTGTTCAGACTACCT		miR-145-3p	100	ATTCCTGGAAATACTGTTCTT
miR-1454	17	GTACAGTGATGAGACTTTGGCTCC		miR-716b	7872	GCAGATCTTGGTGGTAGTAGCAACT		miR-1454	26	GTACAGTGATGAGACTTTGGCTCC
miR-145a-5p	4808	GTCCAGTTTTCCCAGGAATCCCT		miR-19b-3p	1275	TGTGCAAATCCATGCAAAACTGA		miR-145a-5p	42663	GTCCAGTTTTCCCAGGAATCCCT
miR-1467-5p	9	TCTCAGCTACGTCGGTGTAAATC		miR-6131	5601	GGCTGGTCCGATGGCAGTG		miR-1467-5p	15	TCTCAGCTACGTCGGTGTAAATC
miR-146b-5p	5902	TGAGAACTGAATTCCATAGGCGTT		miR-1	173545	TGGAATGTAAAGAAGTATGTAG		miR-146b-5p	13048	TGAGAACTGAATTCCATAGGCGTT
miR-146c-3p	67	TCAGTCCATGGTATTCAGTTCT		miR-148a	2888	TCAGTGCACTACAGAACT		miR-146c-3p	93	TCAGTCCATGGTATTCAGTTCT
miR-147-3p	13	GTGTGCGGAAATGCTTCTGCTA		miR-4508	6940	CGAAGCGGGGCTGGGCGCGCG		miR-147-3p	51	GTGTGCGGAAATGCTTCTGCTA
miR-148a	2663	TCAGTGCACTACAGAACT		miR-122-5p	446	TGGAGTGTGACAATGGTGTTTG		miR-148a	4138	TCAGTGCACTACAGAACT
miR-148b-3p	37752	TCAGTGCATCACAGAACTTGGT		miR-460a	168	CCTGCATTGTACACACTGTGTG		miR-148b-3p	56004	TCAGTGCATCACAGAACTTGGT
miR-150-5p	20	TCTCCCAACCCCTGTACCAGCG		miR-758-5p	14943	TGGTTGATCCAGACAGCAGGACG		miR-150-5p	24	TCTCCCAACCCCTGTACCAGCG
miR-152	1007	TCAGTGCATCACAGAACTTGGG		miR-5100	890	TCGTATCCCAGCGGTGCCTCCA		miR-152	1400	TCAGTGCATCACAGAACTTGGG
miR-152-3p	37343	TCAGTGCATCACAGAACTTGG		miR-139-5p	816	TCTACAGTGCATGTGTCTCCAGT		miR-152-3p	55344	TCAGTGCATCACAGAACTTGG
miR-153-3p	25	TTGCATAGTCACAAAAGTGATCGT		let-7	51508	TGAGGTAGTAGGTTGTATAGTA		miR-153-3p	43	TTGCATAGTCACAAAAGTGATCGT
miR-1552-5p	108	TTAGTGCGCAGTAAGCTAGGGTGT		miR-21-3p	112	AACAACAGTCGGTAGGCTGTCT		miR-1552-5p	231	TTAGTGCGCAGTAAGCTAGGGTGT
miR-1554	127	GCAGATGATGAGCTTTTG		miR-5109	787	CTGGTGCGGACCAGGGGAATCCGACTG		miR-1554	223	GCAGATGATGAGCTTTTG
miR-1559	38	TTCGATGCTTGTATGCTACTCC		miR-210-3p	1043	CTGTGCGTGTGACAGCGGCTAA		miR-1559	78	TTCGATGCTTGTATGCTACTCC
miR-1561	83	CCGGGTTTCGGCAGGCTTTT		miR-193a-5p	606	TGGGTCTTTGCGGGCGAGATGA		miR-1561	66	CCGGGTTTCGGCAGGCTTTT
miR-1576	251	TGCGGGCGGGCGGGCGGAC		miR-1416-3p	461	ACAATTGTGTGAGTTGAGTACA		miR-1576	258	TGCGGGCGGGCGGGCGGAC
miR-1579	18371	CGTTCGGAAGGGACGGGCG		miR-27b-5p	809	AGAGCTTAGCTGATTGGTGAACA		miR-1579	6368	CGTTCGGAAGGGACGGGCG
miR-1587	100	CGGGGCTGGGCAGGGCAGGGCA		miR-4492	7609	CGGGGCTGGGCGCGCGCCGCG		miR-1587	147	CGGGGCTGGGCAGGGCAGGGCA
miR-1597-3p	62	GAAGAGCTCTGCAAGCATGCAA		miR-365a-3p	232	TAATGCCCCTAAAAATCCTTAT		miR-1597-3p	98	GAAGAGCTCTGCAAGCATGCAA
miR-1597-5p	5	ACATGTTTACAGGGCTCTTCAT		miR-193a-3p	451	AACTGGCCTACAAAGTCCCAGT		miR-1597-5p	11	ACATGTTTACAGGGCTCTTCAT
miR-15b	5170	TAGCAGCACATCATGGTTTGCA		miR-1386	162	CGGCTCCTGCCTGGCTCGCCA		miR-15b	9594	TAGCAGCACATCATGGTTTGCA
miR-15b-3p	53	CGAATCATTATTTGCTGCTTTA		miR-301b-5p	128	GCTCTGACAATGTTGCACTACT		miR-15b-3p	54	CGAATCATTATTTGCTGCTTTA
miR-1607	97	AGGGAGCGGAGCGGGCGGGC		miR-4665-3p	4357	CCCGGCCGCGGCGCGGCCCCCGT		miR-1607	134	AGGGAGCGGAGCGGGCGGGC
miR-16-1-3p	14	CCAGTATTAACTGTGCTGCTGA		let-7j	50595	TGAGGTAGTAGTTTGTGCTGTTTT		miR-16-1-3p	18	CCAGTATTAACTGTGCTGCTGA
miR-1622	9	TCTACATGATGATGAGACTGATAG		miR-1763	3064	GTGGTCGGGAGCGGAGCGCGG		miR-1622	24	TCTACATGATGATGAGACTGATAG
miR-1648-3p	21962	TGGGATGGAGCTGGCGGTC		miR-19b	1205	TGTGCAAATCCATGCAAAACT		miR-1648-3p	9885	TGGGATGGAGCTGGCGGTC
miR-1662	143	TTGACATCATCATACTTGGGAT		miR-489	377	TGACATCATATGTACGGCTGCT		miR-1662	256	TTGACATCATCATACTTGGGAT
miR-1677-3p	9	TGACTTCAATAGGAGCAGGATT		miR-1416	330	TCCTTAACTCATGCCGCTGTGC		miR-1677-3p	15	TGACTTCAATAGGAGCAGGATT
miR-1677-5p	350	TCCTGCACCACTGAAGTCAATG		miR-1648-3p	5169	TGGGATGGAGCTGGCGGTC		miR-1677-5p	430	TCCTGCACCACTGAAGTCAATG
miR-16c	10156	TAGCAGCACGTAAATACTGGAG		miR-18b	264	TAAGGTGCATCTAGTGCAGTT		miR-16c	20798	TAGCAGCACGTAAATACTGGAG
miR-1719	3	AACAGATGATGTTGCTGATGT		miR-6239	6946	AGCGGTGGATCACTCGGCTC		miR-1719	10	AACAGATGATGTTGCTGATGT
miR-17-3p	575	ACTGCAGTGAAGGCACTTGTAGC		miR-23a-3p	3534	ATCACATTGCCAGGGATTTCC		miR-17-3p	914	ACTGCAGTGAAGGCACTTGTAGC
miR-1753	1423	GTGAAAATCCGGGGTAGAAGGTGTA		miR-205-5p	219	TCCTTCATTCCACCGGAGTCTG		miR-1753	784	GTGAAAATCCGGGGTAGAAGGTGTA
miR-17-5p	1519	CAAAGTGCTTACAGTGCAGGTAG		miR-4651	6131	GGGCTGGGTCGGTCGGGC		miR-17-5p	2995	CAAAGTGCTTACAGTGCAGGTAG
miR-1763	20628	GTGGTCGGGAGCGGAGCGCGG		miR-181a-3p	1150	ACCATCGACCGTTGACTGTACC		miR-1763	12024	GTGGTCGGGAGCGGAGCGCGG
miR-1777	592	GCGGGCGGTCGGGGCGGGCA		miR-455a	185	TATGTGCCCTTGGACTACATCG		miR-1777	495	GCGGGCGGTCGGGGCGGGCA
miR-1784	11	TGACTTAAATAGGAGCAGAATT		miR-4454	584	GTATCCGAGTCACGGCACCA		miR-1784	26	TGACTTAAATAGGAGCAGAATT
miR-1790	298	CCGGTGAGGCGGGGGGGCGA		miR-2478	343	TTCGTATCCCACTTCTGACACCA		miR-1790	90	CCGGTGAGGCGGGGGGGCGA
miR-181a-3p	620	ACCATCGACCGTTGACTGTACC		miR-2966	2111	ACGGGACGGGACGGGACGGG		miR-181a-3p	1063	ACCATCGACCGTTGACTGTACC
miR-181b	67868	AACATTCATTGCTGTCGGTGGGTT		miR-26-1-3p	408	CCTGTTCTAGGTTACTTGGCT		miR-181b	95543	AACATTCATTGCTGTCGGTGGGTT
miR-182-5p	9	TTTGGCAATGGTAGAACTCACACT		miR-1957a	862	AGTCGGTAGAGCATCAGAC		miR-182-5p	27	TTTGGCAATGGTAGAACTCACACT
miR-183-5p	3	TATGGCACTGGTAGAATTCACT		miR-1677-5p	156	TCCTGCACCACTGAAGTCAATG		miR-183-5p	17	TATGGCACTGGTAGAATTCACT
miR-184	630	TGGACGGAGAACTGATAAGGG		miR-138-5p	98	AGCTGGTGTTGTGAATCAGGCCG		miR-184	1730	TGGACGGAGAACTGATAAGGG
miR-184-3p	622	TGGACGGAGAACTGATAAGGGT		miR-3182	6181	GTTTCTGTAGTGTAGTGG		miR-184-3p	1725	TGGACGGAGAACTGATAAGGGT
miR-187-5p	37	GCTACAACACAGGACATGGGAG		miR-3201	4822	GGGAGGTAGTGACGAAAAAT		miR-185-5p	8	TGGAGAGAAAGGCAGTTCCT
miR-18a-3p	15	ACTGCCCTAAGTGCTCCTTCTGGC		miR-4507	2818	CTGGGTCGGTCGGGCTGG		miR-187-5p	126	GCTACAACACAGGACATGGGAG
miR-18b	530	TAAGGTGCATCTAGTGCAGTT		miR-551b-3p	112	GCGACCCATACTTGGTTTCAGT		miR-18a-3p	37	ACTGCCCTAAGTGCTCCTTCTGGC
miR-190a	58	TGATATGTTTGATATATTAGGTTG		miR-210-5p	513	AGCCACTGACTAACGCACATTG		miR-18b	957	TAAGGTGCATCTAGTGCAGTT
miR-190a-3p	7	ACTATATATCAAACATATTCCT		miR-365-2-5p	261	AGGGACTTTCAGGGGCAGCTGTG		miR-190a	64	TGATATGTTTGATATATTAGGTTG
miR-191	3815	CAACGGAATCCCAAAAGCAGCT		miR-4674	7508	CTGGGCGCGCGCCGCGGCT		miR-190a-3p	9	ACTATATATCAAACATATTCCT
miR-192	25	CTGACCTATGAATTGACAGCCA		miR-2131	174	ATGCAGAAGTGCACGGAAACAGCT		miR-191	7699	CAACGGAATCCCAAAAGCAGCT
miR-193a-3p	293	AACTGGCCTACAAAGTCCCAGT		miR-5310	172	TGAAGCTGGCAGAACATCG		miR-192	107	CTGACCTATGAATTGACAGCCA
miR-193a-5p	405	TGGGTCTTTGCGGGCGAGATGA		miR-2964	438	CACAAGAATTGCGTTTGGACAA		miR-193a-3p	641	AACTGGCCTACAAAGTCCCAGT
miR-1940	1981	CTGGAGGACTAAGAAAGCGGAGC		miR-454	298	TAGTGCAATATTGCTTATAGGGTCT		miR-193a-5p	763	TGGGTCTTTGCGGGCGAGATGA
miR-1957a	2815	AGTCGGTAGAGCATCAGAC		miR-139-3p	483	TGGAGATGCAGCCCTGTTGGAAT		miR-1940	3476	CTGGAGGACTAAGAAAGCGGAGC
miR-196a-5p	1662	TAGGTAGTTTCATGTTGTTGGG		let-7d	247	TGAGGTAGTTGGTTGTATGGTT		miR-1957a	1806	AGTCGGTAGAGCATCAGAC
miR-199a-3p	394341	ACAGTAGTCTGCACATTGGTTA		miR-126-5p	372	CATTATTACTTTTGGTACGCG		miR-196a-5p	3080	TAGGTAGTTTCATGTTGTTGGG
miR-199a-5p	631	CCCAGTGTTCAGACTACCT		miR-1261	1039	TGGATAAGGCATTGGCTTC		miR-199a-3p	563082	ACAGTAGTCTGCACATTGGTTA
miR-19b	671	TGTGCAAATCCATGCAAAACT		miR-125b-2-3p	338	ACAAGTCAGGCTCTTGGG		miR-199a-5p	555	CCCAGTGTTCAGACTACCT
miR-19b-3p	713	TGTGCAAATCCATGCAAAACTGA		miR-17-3p	414	ACTGCAGTGAAGGCACTTGTAGC		miR-19b	1250	TGTGCAAATCCATGCAAAACT
miR-1a-3p	1906033	UGGAAUGUAAAGAAGUAUGUAU		miR-425-5p	255	AATGACACGATCACTCCCGCTGA		miR-19b-3p	1297	TGTGCAAATCCATGCAAAACTGA
miR-20	2235	CAAAGTGCTCATAGTGCAGGTAG		miR-203-3p	8573	TGAAATGTTTAGGACCACT		miR-1a-3p	2847317	UGGAAUGUAAAGAAGUAUGUAU
miR-200a	32	TAACACTGTCTGGTAACGATGTT		miR-3966	11964	AGCAGCCGGCTTAGAACTG		miR-20	4357	CAAAGTGCTCATAGTGCAGGTAG
miR-200b-3p	19	TAATACTGCCTGGTAATGATGA		miR-383	52	AGATCAGAAGGTGATTGTGGCT		miR-200a	228	TAACACTGTCTGGTAACGATGTT
miR-203	304	GTGAAATGTTTAGGACCACTTG		miR-429-3p	40	TAATACTGTCTGGTAATGCCGT		miR-200b-3p	108	TAATACTGCCTGGTAATGATGA
miR-203-3p	305	TGAAATGTTTAGGACCACT		miR-212-5p	141	ACCTTGGCTCTAGACTGCTTACTGT		miR-203	2093	GTGAAATGTTTAGGACCACTTG
miR-204-3p	7	GGCTGGGAAGGCAAAGGGACGT		miR-31	386	AGGCAAGATGTTGGCATAGCTG		miR-203-3p	2099	TGAAATGTTTAGGACCACT
miR-204-5p	12	TTCCCTTTGTCATCCTATGCCT		miR-1335	1469	CGGCTGAGGTGGGATCCCGG		miR-204-3p	17	GGCTGGGAAGGCAAAGGGACGT
miR-205-5p	42	TCCTTCATTCCACCGGAGTCTG		miR-4154-3p	10147	TTTGTTGGTTTTCGGAAACG		miR-204-5p	23	TTCCCTTTGTCATCCTATGCCT
miR-206	769238	TGGAATGTAAGGAAGTGTGTG		miR-1662	145	TTGACATCATCATACTTGGGAT		miR-205-5p	669	TCCTTCATTCCACCGGAGTCTG
miR-206-3p	760627	TGGAATGTAAGGAAGTGTGTGG		miR-1451-5p	261	TCGCACAGGAGCAAGTTACCGC		miR-206	1799320	TGGAATGTAAGGAAGTGTGTG
miR-20b-3p	63	ACTGTAATGTGGGCACTTA		miR-29c-3p	155	TAGCACCATTTGAAATCGGTTA		miR-206-3p	1778911	TGGAATGTAAGGAAGTGTGTGG
miR-210-3p	427	CTGTGCGTGTGACAGCGGCTAA		miR-129-5p	108	CTTTTTGCGGTCTGGGCTTG		miR-20b-3p	95	ACTGTAATGTGGGCACTTA
miR-210-5p	241	AGCCACTGACTAACGCACATTG		miR-375	235	TTTGTTCGTTCGGCTCGCGTTA		miR-210-3p	1227	CTGTGCGTGTGACAGCGGCTAA
miR-212-3p	14	TAACAGTCTACAGTCATGGCTAC		miR-200a	169	TAACACTGTCTGGTAACGATGTT		miR-210-5p	378	AGCCACTGACTAACGCACATTG
miR-212-5p	320	ACCTTGGCTCTAGACTGCTTACTGT		miR-20b-3p	226	ACTGTAATGTGGGCACTTA		miR-212-3p	47	TAACAGTCTACAGTCATGGCTAC
miR-2126	15205	AGTCGGCGCGGAGGATTCA		miR-2374	92	TGGGGCTGGGGGAGGTGGG		miR-212-5p	547	ACCTTGGCTCTAGACTGCTTACTGT
miR-2127	52	CGGGAGTGAGGGCGGGCGCGG		miR-2184	85	AACAGTAAGAGTTGATGTGCGG		miR-2126	4996	AGTCGGCGCGGAGGATTCA
miR-2131	362	ATGCAGAAGTGCACGGAAACAGCT		miR-124	11	TAAGGCACGCGGTGAATGCCAA		miR-2127	86	CGGGAGTGAGGGCGGGCGCGG
miR-2136	10397	CGGGTGTTGACGCGATGTGA		let-7e	154	TGAGGTAGTAGGTTGTTTAGTT		miR-2131	408	ATGCAGAAGTGCACGGAAACAGCT
miR-2137	927	AAGCCGGCGGGAGCCCCGGGGA		miR-455-3p	265	TGCAGTCCATGGGCATATACAC		miR-2136	29109	CGGGTGTTGACGCGATGTGA
miR-21-3p	495	AACAACAGTCGGTAGGCTGTCT		miR-132-5p	29	ACCGTGGCTTTAGATTGTTACT		miR-2137	559	AAGCCGGCGGGAGCCCCGGGGA
miR-214	3273	TACAGCAGGCACAGACAG		miR-2970	374	GACAGTCAGCAGTTGGTCTGGTTT		miR-21-3p	754	AACAACAGTCGGTAGGCTGTCT
miR-214-3p	2819	TACAGCAGGCACAGACAGGCAG		miR-22-5p	118	AGTTCTTCAGTGGCAAGCTTTA		miR-214	5955	TACAGCAGGCACAGACAG
miR-21-5p	10882	TAGCTTATCAGACTGATGTTGAC		miR-2981	542	CCGGGCCGGGCCGGCGGGGCC		miR-214-3p	5530	TACAGCAGGCACAGACAGGCAG
miR-216b-5p	11	AAATCTCTGCAGGCAAATGTGA		miR-2371	12953	TCTATTTTGTTGGTTTTC		miR-21-5p	20567	TAGCTTATCAGACTGATGTTGAC
miR-217	26	ATACTGCATCAGGAACTGATTG		miR-3968	249	CGAATCCCACTTCTGACACCA		miR-216b-5p	22	AAATCTCTGCAGGCAAATGTGA
miR-2184	124	AACAGTAAGAGTTGATGTGCGG		miR-6243	277	CCATCTGTGGGCTTATGACTGAACGC		miR-217	31	ATACTGCATCAGGAACTGATTG
miR-218-5p	10	TTGTGCTTGATCTAACCATGT		miR-7	65	TGGAAGACTAGTGATTTTGTTGTT		miR-2184	201	AACAGTAAGAGTTGATGTGCGG
miR-2188	1816	AAGGTCCAACCTCACATGTCCT		miR-34c	24	AGGCAGTGTAGTTAGCTGATTGT		miR-218-5p	22	TTGTGCTTGATCTAACCATGT
miR-2190	21484	CGCCCGTCGCGGGCGCCGTCGGAT		miR-6238	917	ATTAGTCAGCGGAGGAAAAG		miR-2188	5011	AAGGTCCAACCTCACATGTCCT
miR-221	15833	AGCTACATTGTCTGCTGGGTTT		miR-1434	19	AGTGCGTGATGATGGAAAATTT		miR-2190	2193	CGCCCGTCGCGGGCGCCGTCGGAT
miR-221-3p	15683	AGCTACATTGTCTGCTGGGTTTC		miR-301b-3p	267	CAGTGCAATAGTATTGTCAAAGCAT		miR-221	32726	AGCTACATTGTCTGCTGGGTTT
miR-222-3p	7631	AGCTACATCTGGCTACTGGGTC		miR-9a-5p	90	TCTTTGGTTATCTAGCTGTATGA		miR-221-3p	32385	AGCTACATTGTCTGCTGGGTTTC
miR-222a	7451	AGCTACATCTGGCTACTGGGTCT		miR-99a-3p	43	CAAGCTCGCTTCTATGGGTCTG		miR-222-3p	15697	AGCTACATCTGGCTACTGGGTC
miR-223-3p	135	GTCAGTTTGTCAAATACCCCAA		miR-4634	1572	CGCCGCGACCGGCTCCGGGAC		miR-222a	15333	AGCTACATCTGGCTACTGGGTCT
miR-223-5p	90	CGTGTATTTGACAAGCTGAGTTTGACAC		miR-1357	76	AGATTATGAGATCTGAGGGCTG		miR-223-3p	165	GTCAGTTTGTCAAATACCCCAA
miR-22-3p	854	AAGCTGCCAGTTGAAGAACTGT		miR-184	1570	TGGACGGAGAACTGATAAGGG		miR-223-5p	9	CGTGTATTTGACAAGCTGAGTTTGACAC
miR-22-5p	90	AGTTCTTCAGTGGCAAGCTTTA		miR-1345	1048	GCCGAGGGAGCGAGGACCG		miR-22-3p	1341	AAGCTGCCAGTTGAAGAACTGT
miR-2288	1930	GGTAGTAGGTTGTATGGTTTG		miR-4205-5p	2663	CGGTTAGTACTTGGATGGGA		miR-22-5p	163	AGTTCTTCAGTGGCAAGCTTTA
miR-2305	667	CGGGCGGGCGGGGAGGTGG		miR-3178	816	AGCGGAGCGCGGCCGGATG		miR-2288	3853	GGTAGTAGGTTGTATGGTTTG
miR-2371	18512	TCTATTTTGTTGGTTTTC		miR-2137	222	AAGCCGGCGGGAGCCCCGGGGA		miR-2305	453	CGGGCGGGCGGGGAGGTGG
miR-2374	173	TGGGGCTGGGGGAGGTGGG		miR-6412	271	CGAAACCATCCTCTGCTACCA		miR-2371	8233	TCTATTTTGTTGGTTTTC
miR-23a	4008	ATCACATTGCCAGGGATTTCCA		miR-4028-3p	1224	TGATGATGTGTTGTTGCG		miR-2374	252	TGGGGCTGGGGGAGGTGGG
miR-23a-3p	2018	ATCACATTGCCAGGGATTTCC		miR-1777	354	GCGGGCGGTCGGGGCGGGCA		miR-23a	7679	ATCACATTGCCAGGGATTTCCA
miR-24	3542	TGGCTCAGTTCAGCAGGAACAGT		miR-1013	409	ATAAACGATGCCGACTCGCG		miR-23a-3p	3980	ATCACATTGCCAGGGATTTCC
miR-24-3p	3739	TGGCTCAGTTCAGCAGGAACAG		miR-1576	213	TGCGGGCGGGCGGGCGGAC		miR-24	7708	TGGCTCAGTTCAGCAGGAACAGT
miR-2478	2100	TTCGTATCCCACTTCTGACACCA		miR-1397-5p	23	TGCATTGCGACGGGTTACATCA		miR-24-3p	8158	TGGCTCAGTTCAGCAGGAACAG
miR-2487	41820	GCTCTAAGGGCTGGGTCGGTCG		miR-4130-3p	379	CAGAAGGCTGCGTGTTCGTA		miR-2478	1125	TTCGTATCCCACTTCTGACACCA
miR-25-3p	3	CATTGCACTTGTCTCGGTCT		miR-1552-5p	103	TTAGTGCGCAGTAAGCTAGGGTGT		miR-2487	14551	GCTCTAAGGGCTGGGTCGGTCG
miR-26-1-3p	325	CCTGTTCTAGGTTACTTGGCT		miR-320a	194	AAAAGCTGGGTTGAGAGGGCGA		miR-25-3p	2	CATTGCACTTGTCTCGGTCT
miR-26a-5p	14031	TTCAAGTAATCCAGGATAGGCT		miR-126-3p	200	CGTACCGTGAGTAATAATGCG		miR-25-5p	5	AGGCGGAGACTTGGGCAATTG
miR-2779	94051	TCGTTTCCGGCTCGAAGGACCA		miR-454-3p	301	TAGTGCAATATTGCTTATAGGGT		miR-26-1-3p	578	CCTGTTCTAGGTTACTTGGCT
miR-27b-5p	779	AGAGCTTAGCTGATTGGTGAACA		miR-142	130	CCCATAAAGTAGAAAGCACT		miR-26a-5p	24219	TTCAAGTAATCCAGGATAGGCT
miR-27d-3p	1350	TTCACAGTGGCTAAGTTC		miR-4448	1040	GGCTCGTTGGTCTAGGGGTAT		miR-2779	55828	TCGTTTCCGGCTCGAAGGACCA
miR-2861	21638	GGCGGCGTGTGCGGCGGCG		miR-1306-3p	44	GACGTTGGCTCTGGTGGTGAT		miR-27b-5p	1243	AGAGCTTAGCTGATTGGTGAACA
miR-2881	756	GCGGCGCGGGCGGGCGGGGG		miR-146c-3p	167	TCAGTCCATGGTATTCAGTTCT		miR-27d-3p	2641	TTCACAGTGGCTAAGTTC
miR-2954	14182	CATCCCCATTCCACTCCTAGCA		miR-423-5p	71	TGAGGGGCAGAGAGCGAGACTTT		miR-2861	6112	GGCGGCGTGTGCGGCGGCG
miR-2954-3p	13933	CATCCCCATTCCACTCCTAGCAG		miR-187-5p	51	GCTACAACACAGGACATGGGAG		miR-2881	261	GCGGCGCGGGCGGGCGGGGG
miR-2964	261	CACAAGAATTGCGTTTGGACAA		miR-9-3-3p	83	TAAAGCTAGAGAACCGAATGTA		miR-2954	20736	CATCCCCATTCCACTCCTAGCA
miR-2966	1226	ACGGGACGGGACGGGACGGG		miR-1597-3p	39	GAAGAGCTCTGCAAGCATGCAA		miR-2954-3p	20490	CATCCCCATTCCACTCCTAGCAG
miR-2970	352	GACAGTCAGCAGTTGGTCTGGTTT		miR-2861	21595	GGCGGCGTGTGCGGCGGCG		miR-2964	493	CACAAGAATTGCGTTTGGACAA
miR-2974	84	GCGGCGAGGGCGGGCTGGG		miR-3488	46	GGCGCCGTGGCTTAGTTGGT		miR-2966	1862	ACGGGACGGGACGGGACGGG
miR-2976	89	AGGGAGCGGAGCGGGCGGG		miR-5991	188	TGAGGTAGTAGGTGGTGTG		miR-2970	544	GACAGTCAGCAGTTGGTCTGGTTT
miR-2981	1260	CCGGGCCGGGCCGGCGGGGCC		miR-1579	5291	CGTTCGGAAGGGACGGGCG		miR-2974	106	GCGGCGAGGGCGGGCTGGG
miR-2989	51	GCGCATGATGAGAACCGT		miR-4286	42	CGTACCCCACTCCTGGTACCA		miR-2976	132	AGGGAGCGGAGCGGGCGGG
miR-2995	36	TCGCACTGTTCGTAACCTCTT		miR-145-3p	28	ATTCCTGGAAATACTGTTCTT		miR-2981	315	CCGGGCCGGGCCGGCGGGGCC
miR-29b	4	TAGCACCATTTGAAATCAGTGT		miR-551a	26	GCGACCCATGCTTGGTTTCCA		miR-2989	54	GCGCATGATGAGAACCGT
miR-29c-3p	97	TAGCACCATTTGAAATCGGTTA		miR-147-3p	2	GTGTGCGGAAATGCTTCTGCTA		miR-2995	42	TCGCACTGTTCGTAACCTCTT
miR-301b-3p	321	CAGTGCAATAGTATTGTCAAAGCAT		miR-3896-5p	381	ATATCTCGGTGGAACCTCCA		miR-29b	27	TAGCACCATTTGAAATCAGTGT
miR-301b-5p	454	GCTCTGACAATGTTGCACTACT		miR-6596-5p	462	GACGCGCGCCGGGCCCTTCCC		miR-29c-3p	214	TAGCACCATTTGAAATCGGTTA
miR-3074-5p	3	TGTTCCTGCTGAACTGAGCCAG		miR-6240	303	AAAGCATCGCGAAGGCCCGCGGCGGG		miR-301b-3p	460	CAGTGCAATAGTATTGTCAAAGCAT
miR-30c-2-3p	645	CTGGGAGAAGGCTGTTTACTC		miR-1559	75	TTCGATGCTTGTATGCTACTCC		miR-301b-5p	723	GCTCTGACAATGTTGCACTACT
miR-30d	19721	TGTAAACATCCCCGACTGGAAGCT		miR-4443	506	CTTGGAGGCGTGGGTTCG		miR-3074-5p	10	TGTTCCTGCTGAACTGAGCCAG
miR-31	193	AGGCAAGATGTTGGCATAGCTG		miR-223-3p	43	GTCAGTTTGTCAAATACCCCAA		miR-30c-2-3p	974	CTGGGAGAAGGCTGTTTACTC
miR-3120-3p	61	CACAGCAAGTGTAGACAGGCAT		miR-15b-3p	16	CGAATCATTATTTGCTGCTTTA		miR-30d	32596	TGTAAACATCCCCGACTGGAAGCT
miR-3141	195	GAGGGCGGGCGGGGAGCGG		miR-696	422	TGCGTGTGCTTGGCTGAGGA		miR-31	503	AGGCAAGATGTTGGCATAGCTG
miR-3178	1525	AGCGGAGCGCGGCCGGATG		miR-596	620	AAGACGCCCGGCTCGCTGG		miR-3120-3p	92	CACAGCAAGTGTAGACAGGCAT
miR-3182	30076	GTTTCTGTAGTGTAGTGG		miR-3120-3p	96	CACAGCAAGTGTAGACAGGCAT		miR-3141	278	GAGGGCGGGCGGGGAGCGG
miR-3195	1497	GGCGCGCCGGGCCCGGGGCTT		miR-3535	56	TGGATATGATGACTGATTATCT		miR-3178	752	AGCGGAGCGCGGCCGGATG
miR-3201	30529	GGGAGGTAGTGACGAAAAAT		miR-214	2997	TACAGCAGGCACAGACAG		miR-3182	15231	GTTTCTGTAGTGTAGTGG
miR-320a	13	AAAAGCTGGGTTGAGAGGGCGA		miR-1231	716	GTGTCGGGGCGGACTGCGCT		miR-3195	238	GGCGCGCCGGGCCCGGGGCTT
miR-32-5p	16	TATTGCACATTACTAAGTTGCA		miR-6538	439	CCGGCTCCGGGACGGCCG		miR-3201	17496	GGGAGGTAGTGACGAAAAAT
miR-33-2-3p	6	CAATGCCCCTGCCATGCAGCC		miR-72-5p	342	AGGCAAGATGTTGGCATAGCTGA		miR-320a	29	AAAAGCTGGGTTGAGAGGGCGA
miR-338-3p	34	TCCAGCATCAGTGATTTTGTTGA		miR-4110-5p	11535	CCATGTGAACAGCAGTTG		miR-32-5p	22	TATTGCACATTACTAAGTTGCA
miR-33a-5p	2968	GTGCATTGTAGTTGCATTGCA		miR-212-3p	4	TAACAGTCTACAGTCATGGCTAC		miR-33-2-3p	11	CAATGCCCCTGCCATGCAGCC
miR-347	549	CGTGTCCCATCTGGGTCGCCA		miR-192	9	CTGACCTATGAATTGACAGCCA		miR-338-3p	35	TCCAGCATCAGTGATTTTGTTGA
miR-3488	159	GGCGCCGTGGCTTAGTTGGT		let-7h	82	TGAGGTAGTAAGTTGTGTG		miR-33a-5p	4508	GTGCATTGTAGTTGCATTGCA
miR-34c	49	AGGCAGTGTAGTTAGCTGATTGT		miR-190a	57	TGATATGTTTGATATATTAGGTTG		miR-347	642	CGTGTCCCATCTGGGTCGCCA
miR-3535	38	TGGATATGATGACTGATTATCT		miR-338-3p	32	TCCAGCATCAGTGATTTTGTTGA		miR-3488	115	GGCGCCGTGGCTTAGTTGGT
miR-363	10439	AATTGCACGGTATCCATCTGTAA		miR-1329	7	TACAGTGATCAGGTTACGATGGA		miR-34c	156	AGGCAGTGTAGTTAGCTGATTGT
miR-363-3p	14865	AATTGCACGGTATCCATCTGTA		miR-152	1389	TCAGTGCATCACAGAACTTGGG		miR-3535	45	TGGATATGATGACTGATTATCT
miR-3652	73	CGGCGGAGGTGGAGGCAG		miR-5126	584	GCGGGCGCGGGCCGCCCGGCGCGGG		miR-363	17901	AATTGCACGGTATCCATCTGTAA
miR-365-2-5p	522	AGGGACTTTCAGGGGCAGCTGTG		miR-6643-5p	373	CCGGGCGGGCGGGGAGGT		miR-363-3p	25181	AATTGCACGGTATCCATCTGTA
miR-365a-3p	434	TAATGCCCCTAAAAATCCTTAT		miR-4332	479	CGCGGCGCCGCCGGGCCG		miR-3652	58	CGGCGGAGGTGGAGGCAG
miR-3676-5p	179	AGGAGATCCTGGGTTCGT		miR-142-3p	10	GTAGTGTTTCCTACTTTATGGA		miR-365-2-5p	775	AGGGACTTTCAGGGGCAGCTGTG
miR-375	242	TTTGTTCGTTCGGCTCGCGTTA		miR-3886-5p	2630	TCAAACGAGAGCTTTGAAG		miR-365a-3p	626	TAATGCCCCTAAAAATCCTTAT
miR-3814-3p	271	AAGCAGGAGCGTTTGTCTGA		miR-6236	373	GCCGTCGCCGGCGGTGCGGAG		miR-3676-5p	118	AGGAGATCCTGGGTTCGT
miR-383	199	AGATCAGAAGGTGATTGTGGCT		miR-6528	1918	CGAGTGAAGAGGGAAGAG		miR-375	173	TTTGTTCGTTCGGCTCGCGTTA
miR-3886-5p	13577	TCAAACGAGAGCTTTGAAG		miR-4171-5p	147	TATGACTCTCTTAAGGTAGCCAA		miR-3814-3p	235	AAGCAGGAGCGTTTGTCTGA
miR-3896-5p	1792	ATATCTCGGTGGAACCTCCA		miR-2995	0	TCGCACTGTTCGTAACCTCTT		miR-383	368	AGATCAGAAGGTGATTGTGGCT
miR-3897-3p	20	GCGGGTGGTGGTGGGTGGCG		let-7b	37	TGAGGTAGTAGTTTGTGAT		miR-3886-5p	8133	TCAAACGAGAGCTTTGAAG
miR-3958-3p	1	AGATATTGCACGGTTGATC		miR-1369	186	TGGGGAGGGAGGGAGCGGC		miR-3896-5p	846	ATATCTCGGTGGAACCTCCA
miR-3966	56328	AGCAGCCGGCTTAGAACTG		miR-1306-5p	17	CCACCTCCCCTGCAAACGTCCA		miR-3897-3p	64	GCGGGTGGTGGTGGGTGGCG
miR-3968	1261	CGAATCCCACTTCTGACACCA		miR-2989	83	GCGCATGATGAGAACCGT		miR-3966	27231	AGCAGCCGGCTTAGAACTG
miR-4026-5p	18	GTACAGTGATGAGACTTTG		miR-1268	51	ACGGGCGGGAGTGGTGGCG		miR-3968	735	CGAATCCCACTTCTGACACCA
miR-4028-3p	3708	TGATGATGTGTTGTTGCG		miR-7-1-3p	27	CAACAAATCACAGTCTGCCATA		miR-4026-5p	27	GTACAGTGATGAGACTTTG
miR-4110-5p	34177	CCATGTGAACAGCAGTTG		miR-217	11	ATACTGCATCAGGAACTGATTG		miR-4028-3p	2017	TGATGATGTGTTGTTGCG
miR-4130-3p	1900	CAGAAGGCTGCGTGTTCGTA		miR-200b-3p	79	TAATACTGCCTGGTAATGATGA		miR-4110-5p	19162	CCATGTGAACAGCAGTTG
miR-4154-3p	5948	TTTGTTGGTTTTCGGAAACG		miR-4451	147	GGTAGAGCTGAGGACTGT		miR-4130-3p	1280	CAGAAGGCTGCGTGTTCGTA
miR-4171-5p	782	TATGACTCTCTTAAGGTAGCCAA		miR-1784	3	TGACTTAAATAGGAGCAGAATT		miR-4154-3p	3744	TTTGTTGGTTTTCGGAAACG
miR-4175-3p	4333	GGGGATGTAGCTCAGATGGTAG		miR-204-5p	13	TTCCCTTTGTCATCCTATGCCT		miR-4171-5p	642	TATGACTCTCTTAAGGTAGCCAA
miR-4205-5p	10124	CGGTTAGTACTTGGATGGGA		miR-2127	31	CGGGAGTGAGGGCGGGCGCGG		miR-4175-3p	1936	GGGGATGTAGCTCAGATGGTAG
miR-4206-3p	26692	CGATTGGATGGTTTAGTGAG		miR-429	40	TAATACTGTCTGGTAATGCCG		miR-4205-5p	4909	CGGTTAGTACTTGGATGGGA
miR-423-5p	11	TGAGGGGCAGAGAGCGAGACTTT		miR-150-5p	23	TCTCCCAACCCCTGTACCAGCG		miR-4206-3p	15812	CGATTGGATGGTTTAGTGAG
miR-425-3p	16	CATCGGGGATGTCGTGTCTGTC		miR-1013-3p	233	CATAAACGATGCCGACTCG		miR-423-5p	23	TGAGGGGCAGAGAGCGAGACTTT
miR-425-5p	342	AATGACACGATCACTCCCGCTGA		miR-10a-3p	17	CAAATTCGTATCTAGGGGAAT		miR-425-3p	30	CATCGGGGATGTCGTGTCTGTC
miR-4270	24	TCGGGACGGGAGGGGAGGGC		miR-3958-3p	41	AGATATTGCACGGTTGATC		miR-425-5p	551	AATGACACGATCACTCCCGCTGA
miR-4286	346	CGTACCCCACTCCTGGTACCA		miR-5112	644	TAGCTCAGTCGGTAGAGCATG		miR-4270	37	TCGGGACGGGAGGGGAGGGC
miR-429	11	TAATACTGTCTGGTAATGCCG		miR-29b	19	TAGCACCATTTGAAATCAGTGT		miR-4286	301	CGTACCCCACTCCTGGTACCA
miR-429-3p	11	TAATACTGTCTGGTAATGCCGT		miR-1561	11	CCGGGTTTCGGCAGGCTTTT		miR-429	251	TAATACTGTCTGGTAATGCCG
miR-4332	1339	CGCGGCGCCGCCGGGCCG		miR-425-3p	43	CATCGGGGATGTCGTGTCTGTC		miR-429-3p	251	TAATACTGTCTGGTAATGCCGT
miR-4443	1603	CTTGGAGGCGTGGGTTCG		miR-457b	16	AAGCAGCACGTAAATACTGGAG		miR-4332	323	CGCGGCGCCGCCGGGCCG
miR-4448	4452	GGCTCGTTGGTCTAGGGGTAT		miR-153-3p	35	TTGCATAGTCACAAAAGTGATCGT		miR-4443	736	CTTGGAGGCGTGGGTTCG
miR-4451	312	GGTAGAGCTGAGGACTGT		miR-1346	18	GTGGAGGTCGGGGGCGGGAG		miR-4448	1570	GGCTCGTTGGTCTAGGGGTAT
miR-4454	2644	GTATCCGAGTCACGGCACCA		miR-124-3p	10	TAAGGCACGCGGTGAATGCCAAT		miR-4451	181	GGTAGAGCTGAGGACTGT
miR-4466	2345	GCGGTGCGGAGCCTCGGGG		miR-5787	627	CGGTGGGGCGCGGGAAGTGT		miR-4454	1735	GTATCCGAGTCACGGCACCA
miR-4485	55	AAACGGCCGCGGTATCCTA		miR-223-5p	14	CGTGTATTTGACAAGCTGAGTTTGACAC		miR-4466	647	GCGGTGCGGAGCCTCGGGG
miR-4492	9649	CGGGGCTGGGCGCGCGCCGCG		miR-3676-5p	55	AGGAGATCCTGGGTTCGT		miR-4485	27	AAACGGCCGCGGTATCCTA
miR-4499	7697	AAGACTGAGATATGAGGGCA		miR-202-5p	20	TTCCTATGCACATACTTCTTT		miR-4492	3991	CGGGGCTGGGCGCGCGCCGCG
miR-449a	3	TGGCAGTGTATGTTAGCT		miR-137b	17	TTATTGCTTGAGAATACGCGTAG		miR-4499	10909	AAGACTGAGATATGAGGGCA
miR-4502	4	TGCTGATGATGGCACGGTGCTGATG		miR-1790	44	CCGGTGAGGCGGGGGGGCGA		miR-449a	5	TGGCAGTGTATGTTAGCT
miR-4507	12304	CTGGGTCGGTCGGGCTGG		miR-4175-3p	374	GGGGATGTAGCTCAGATGGTAG		miR-4502	9	TGCTGATGATGGCACGGTGCTGATG
miR-4508	18867	CGAAGCGGGGCTGGGCGCGCG		miR-490-3p	0	CAACCTGGAGGACTCCATGCTGT		miR-4507	4560	CTGGGTCGGTCGGGCTGG
miR-451	5222	AAACCGTTACCATTACTGAGTTT		miR-5986	42	TGGCAATGATGTGTGAATTTCTTC		miR-4508	10451	CGAAGCGGGGCTGGGCGCGCG
miR-4510	1759	TGAGGGAGTAGGTTGTATGGTT		miR-216b-5p	14	AAATCTCTGCAGGCAAATGTGA		miR-451	7231	AAACCGTTACCATTACTGAGTTT
miR-454	333	TAGTGCAATATTGCTTATAGGGTCT		miR-1587	151	CGGGGCTGGGCAGGGCAGGGCA		miR-4510	3673	TGAGGGAGTAGGTTGTATGGTT
miR-454-3p	343	TAGTGCAATATTGCTTATAGGGT		miR-98-5p	103	TGAGGTAGTAAGTTGTATGGT		miR-454	386	TAGTGCAATATTGCTTATAGGGTCT
miR-455-3p	195	TGCAGTCCATGGGCATATACAC		miR-6087	87	GTGAGGCGGGGGGGCGAGCCCC		miR-454-3p	412	TAGTGCAATATTGCTTATAGGGT
miR-455a	333	TATGTGCCCTTGGACTACATCG		miR-182-5p	4	TTTGGCAATGGTAGAACTCACACT		miR-455-3p	565	TGCAGTCCATGGGCATATACAC
miR-456	20987	CAGGCTGGTTAGATGGTTGTCT		miR-2305	505	CGGGCGGGCGGGGAGGTGG		miR-455a	557	TATGTGCCCTTGGACTACATCG
miR-4562	60	GGTCCGTCCGTTCGTCCGTCGCT		miR-1307-3p	12	ACTCGGCGTGGCGTCGGTCGTG		miR-456	40016	CAGGCTGGTTAGATGGTTGTCT
miR-457b	48	AAGCAGCACGTAAATACTGGAG		miR-4466	1632	GCGGTGCGGAGCCTCGGGG		miR-4562	47	GGTCCGTCCGTTCGTCCGTCGCT
miR-460a	412	CCTGCATTGTACACACTGTGTG		miR-668	3929	AGGTCCTCGGATCGGCCCC		miR-457b	102	AAGCAGCACGTAAATACTGGAG
miR-460a-3p	6	GCACAGCGCATACAATGTGGATT		miR-4791	54	TGGATATGATGACTGATTATC		miR-460a	947	CCTGCATTGTACACACTGTGTG
miR-4634	4033	CGCCGCGACCGGCTCCGGGAC		miR-132-3p	20	TAACAGTCTACAGCCATGGTCG		miR-460a-3p	15	GCACAGCGCATACAATGTGGATT
miR-4651	24638	GGGCTGGGTCGGTCGGGC		miR-460a-3p	3	GCACAGCGCATACAATGTGGATT		miR-4634	2952	CGCCGCGACCGGCTCCGGGAC
miR-4665-3p	7942	CCCGGCCGCGGCGCGGCCCCCGT		miR-137-3p	2	TTATTGCTTAAGAATACGCGTAG		miR-4651	14653	GGGCTGGGTCGGTCGGGC
miR-4674	10185	CTGGGCGCGCGCCGCGGCT		miR-218-5p	5	TTGTGCTTGATCTAACCATGT		miR-4665-3p	447	CCCGGCCGCGGCGCGGCCCCCGT
miR-4791	31	TGGATATGATGACTGATTATC		miR-1434-3p	3	GATGAAAATCTAAGGTCTGAGC		miR-4674	4174	CTGGGCGCGCGCCGCGGCT
miR-489	845	TGACATCATATGTACGGCTGCT		miR-87a-3p	164	TGGCTAAGATCAAGTGTA		miR-4791	36	TGGATATGATGACTGATTATC
miR-490-3p	26	CAACCTGGAGGACTCCATGCTGT		miR-2974	78	GCGGCGAGGGCGGGCTGGG		miR-489	1478	TGACATCATATGTACGGCTGCT
miR-490-5p	4	CCATGGATCTCCAGGTGGGT		miR-503-5p	12	TAGCAGCGGGAACAGTACTGCAG		miR-490-3p	34	CAACCTGGAGGACTCCATGCTGT
miR-499	105598	TTAAGACTTGTAGTGATGTTTA		miR-1554	44	GCAGATGATGAGCTTTTG		miR-490-5p	12	CCATGGATCTCCAGGTGGGT
miR-499-3p	10	AACATCACTTTAAGTCTGTGCT		miR-1622	0	TCTACATGATGATGAGACTGATAG		miR-499	184524	TTAAGACTTGTAGTGATGTTTA
miR-503-5p	2	TAGCAGCGGGAACAGTACTGCAG		miR-1940	15	CTGGAGGACTAAGAAAGCGGAGC		miR-499-3p	5	AACATCACTTTAAGTCTGTGCT
miR-5097	123837	AGGGTTCAGGTCCCTGTTCGGGCGCCA		miR-138-3p	2	GCTATTTCACTACACCAGGGT		miR-5097	2361	AGGGTTCAGGTCCCTGTTCGGGCGCCA
miR-5100	5454	TCGTATCCCAGCGGTGCCTCCA		miR-3814-3p	87	AAGCAGGAGCGTTTGTCTGA		miR-5100	2518	TCGTATCCCAGCGGTGCCTCCA
miR-5109	4539	CTGGTGCGGACCAGGGGAATCCGACTG		miR-3141	201	GAGGGCGGGCGGGGAGCGG		miR-5109	667	CTGGTGCGGACCAGGGGAATCCGACTG
miR-5112	952	TAGCTCAGTCGGTAGAGCATG		miR-18a-3p	6	ACTGCCCTAAGTGCTCCTTCTGGC		miR-5112	540	TAGCTCAGTCGGTAGAGCATG
miR-5115	7165	TCTGGACGCGCGCCGGGCCCT		miR-32-5p	18	TATTGCACATTACTAAGTTGCA		miR-5115	6077	TCTGGACGCGCGCCGGGCCCT
miR-5126	1239	GCGGGCGCGGGCCGCCCGGCGCGGG		miR-347	100	CGTGTCCCATCTGGGTCGCCA		miR-5126	150	GCGGGCGCGGGCCGCCCGGCGCGGG
miR-5310	1212	TGAAGCTGGCAGAACATCG		miR-1607	61	AGGGAGCGGAGCGGGCGGGC		miR-5310	1238	TGAAGCTGGCAGAACATCG
miR-551a	40	GCGACCCATGCTTGGTTTCCA		miR-3195	824	GGCGCGCCGGGCCCGGGGCTT		miR-551a	73	GCGACCCATGCTTGGTTTCCA
miR-551b-3p	324	GCGACCCATACTTGGTTTCAGT		miR-16-1-3p	5	CCAGTATTAACTGTGCTGCTGA		miR-551b-3p	704	GCGACCCATACTTGGTTTCAGT
miR-5787	1299	CGGTGGGGCGCGGGAAGTGT		miR-6491	144	GCGGGAGCCCCGGGGAGAGT		miR-5787	333	CGGTGGGGCGCGGGAAGTGT
miR-590-3p	42	ACTTTTAATGGATAATAGT		miR-499-3p	1	AACATCACTTTAAGTCTGTGCT		miR-590-3p	30	ACTTTTAATGGATAATAGT
miR-596	1115	AAGACGCCCGGCTCGCTGG		miR-1408	72	CCGGGAGGGAGGAAGTGGG		miR-596	491	AAGACGCCCGGCTCGCTGG
miR-5986	92	TGGCAATGATGTGTGAATTTCTTC		miR-449a	29	TGGCAGTGTATGTTAGCT		miR-5986	135	TGGCAATGATGTGTGAATTTCTTC
miR-5991	7	TGAGGTAGTAGGTGGTGTG		miR-33-2-3p	2	CAATGCCCCTGCCATGCAGCC		miR-5991	20	TGAGGTAGTAGGTGGTGTG
miR-6087	304	GTGAGGCGGGGGGGCGAGCCCC		miR-1467-5p	7	TCTCAGCTACGTCGGTGTAAATC		miR-6087	53	GTGAGGCGGGGGGGCGAGCCCC
miR-6088	300	CGGTGAGGCGGGGGGGCG		miR-6724-5p	19	CTGGGCTCGGGCGGCGTGGG		miR-6088	127	CGGTGAGGCGGGGGGGCG
miR-6125	36	GCGGGCGGCGGAGCGGCGGGA		miR-6088	87	CGGTGAGGCGGGGGGGCG		miR-6125	32	GCGGGCGGCGGAGCGGCGGGA
miR-6131	6514	GGCTGGTCCGATGGCAGTG		miR-6320	5	TGAAAGCTTGTACATCTCACCA		miR-6131	7400	GGCTGGTCCGATGGCAGTG
miR-6236	851	GCCGTCGCCGGCGGTGCGGAG		miR-2126	7393	AGTCGGCGCGGAGGATTCA		miR-6236	171	GCCGTCGCCGGCGGTGCGGAG
miR-6238	5227	ATTAGTCAGCGGAGGAAAAG		miR-185-5p	18	TGGAGAGAAAGGCAGTTCCT		miR-6238	2480	ATTAGTCAGCGGAGGAAAAG
miR-6239	17793	AGCGGTGGATCACTCGGCTC		miR-2288	1093	GGTAGTAGGTTGTATGGTTTG		miR-6239	7992	AGCGGTGGATCACTCGGCTC
miR-6240	1202	AAAGCATCGCGAAGGCCCGCGGCGGG		miR-1842	7	TGGCATCTGTCGAGGTCATCTA		miR-6240	441	AAAGCATCGCGAAGGCCCGCGGCGGG
miR-6243	2274	CCATCTGTGGGCTTATGACTGAACGC		miR-25-3p	15	CATTGCACTTGTCTCGGTCT		miR-6243	955	CCATCTGTGGGCTTATGACTGAACGC
miR-6317	113274	GTGAACCTGCGGAAGGATC		miR-3897-3p	47	GCGGGTGGTGGTGGGTGGCG		miR-6317	60133	GTGAACCTGCGGAAGGATC
miR-6320	17	TGAAAGCTTGTACATCTCACCA		miR-25-5p	8	AGGCGGAGACTTGGGCAATTG		miR-6320	11	TGAAAGCTTGTACATCTCACCA
miR-6412	1192	CGAAACCATCCTCTGCTACCA		miR-4026-5p	33	GTACAGTGATGAGACTTTG		miR-6412	985	CGAAACCATCCTCTGCTACCA
miR-6491	478	GCGGGAGCCCCGGGGAGAGT		miR-183-5p	1	TATGGCACTGGTAGAATTCACT		miR-6491	217	GCGGGAGCCCCGGGGAGAGT
miR-6528	7166	CGAGTGAAGAGGGAAGAG		miR-190a-3p	13	ACTATATATCAAACATATTCCT		miR-6528	2444	CGAGTGAAGAGGGAAGAG
miR-6538	2292	CCGGCTCCGGGACGGCCG		let-7a-1-3p	13	CTATACAATCTACTGTCTTTCT		miR-6538	324	CCGGCTCCGGGACGGCCG
miR-6596-5p	1446	GACGCGCGCCGGGCCCTTCCC		miR-2881	357	GCGGCGCGGGCGGGCGGGGG		miR-6596-5p	789	GACGCGCGCCGGGCCCTTCCC
miR-6606-5p	31	CAGGGCGGGAGGGAGCGGCA		miR-4485	15	AAACGGCCGCGGTATCCTA		miR-6606-5p	43	CAGGGCGGGAGGGAGCGGCA
miR-6643-5p	307	CCGGGCGGGCGGGGAGGT		miR-3074-5p	1	TGTTCCTGCTGAACTGAGCCAG		miR-6643-5p	314	CCGGGCGGGCGGGGAGGT
miR-668	4270	AGGTCCTCGGATCGGCCCC		miR-96-5p	2	TTTGGCACTAGCACATTTTTGCT		miR-668	1169	AGGTCCTCGGATCGGCCCC
miR-6713-3p	66	AAGAAGCTGTACGACATCGA		miR-1719	0	AACAGATGATGTTGCTGATGT		miR-6713-3p	24	AAGAAGCTGTACGACATCGA
miR-6724-5p	25	CTGGGCTCGGGCGGCGTGGG		miR-4562	20	GGTCCGTCCGTTCGTCCGTCGCT		miR-6724-5p	16	CTGGGCTCGGGCGGCGTGGG
miR-696	1101	TGCGTGTGCTTGGCTGAGGA		miR-2976	64	AGGGAGCGGAGCGGGCGGG		miR-696	462	TGCGTGTGCTTGGCTGAGGA
miR-7	86	TGGAAGACTAGTGATTTTGTTGTT		miR-6606-5p	26	CAGGGCGGGAGGGAGCGGCA		miR-7	107	TGGAAGACTAGTGATTTTGTTGTT
miR-7-1-3p	24	CAACAAATCACAGTCTGCCATA		miR-204-3p	2	GGCTGGGAAGGCAAAGGGACGT		miR-7-1-3p	34	CAACAAATCACAGTCTGCCATA
miR-716b	35044	GCAGATCTTGGTGGTAGTAGCAACT		miR-1454	32	GTACAGTGATGAGACTTTGGCTCC		miR-716b	22216	GCAGATCTTGGTGGTAGTAGCAACT
miR-72-5p	85	AGGCAAGATGTTGGCATAGCTGA		miR-1597-5p	3	ACATGTTTACAGGGCTCTTCAT		miR-72-5p	274	AGGCAAGATGTTGGCATAGCTGA
miR-726	1333	CTCACTACTAGCAGAACTCGGT		miR-127-3p	15	TCGGATCCGTCTGAGCTTGGCTAT		miR-726	1549	CTCACTACTAGCAGAACTCGGT
miR-758-5p	26971	TGGTTGATCCAGACAGCAGGACG		miR-1753	299	GTGAAAATCCGGGGTAGAAGGTGTA		miR-758-5p	13383	TGGTTGATCCAGACAGCAGGACG
miR-87a-3p	197	TGGCTAAGATCAAGTGTA		miR-1677-3p	4	TGACTTCAATAGGAGCAGGATT		miR-87a-3p	136	TGGCTAAGATCAAGTGTA
miR-92a-1-5p	5755	GTGGGGATTTGTTGCATTACTT		miR-2190	4299	CGCCCGTCGCGGGCGCCGTCGGAT		miR-92a-1-5p	9802	GTGGGGATTTGTTGCATTACTT
miR-92a-3p	7560	TATTGCACTTGTCCCGGCCTGT		let-7a-2-3p	3	CTGTACAACCTCCTAGCTTTCC		miR-92a-3p	14743	TATTGCACTTGTCCCGGCCTGT
miR-9-3-3p	128	TAAAGCTAGAGAACCGAATGTA		miR-6317	20308	GTGAACCTGCGGAAGGATC		miR-9-3-3p	178	TAAAGCTAGAGAACCGAATGTA
miR-96-5p	1	TTTGGCACTAGCACATTTTTGCT		miR-6713-3p	12	AAGAAGCTGTACGACATCGA		miR-96-5p	6	TTTGGCACTAGCACATTTTTGCT
miR-98-5p	30	TGAGGTAGTAAGTTGTATGGT		miR-1422a-5p	56	CAATCCAGGTCGGTTTCTAT		miR-98-5p	63	TGAGGTAGTAAGTTGTATGGT
miR-99a-3p	93	CAAGCTCGCTTCTATGGGTCTG		miR-1207-5p	29	TGGGGGAGGCTGGGACGGGGC		miR-99a-3p	166	CAAGCTCGCTTCTATGGGTCTG
miR-99a-5p	3673	AACCCGTAGATCCGATCTTGTG		miR-590-3p	2	ACTTTTAATGGATAATAGT		miR-99a-5p	6471	AACCCGTAGATCCGATCTTGTG
miR-9a-5p	88	TCTTTGGTTATCTAGCTGTATGA		miR-6125	26	GCGGGCGGCGGAGCGGCGGGA		miR-9a-5p	144	TCTTTGGTTATCTAGCTGTATGA
				miR-490-5p	1	CCATGGATCTCCAGGTGGGT
				miR-4270	11	TCGGGACGGGAGGGGAGGGC
				let-7a-5p	602	TGAGGTAGTAGGTTATGGT
				miR-3652	38	CGGCGGAGGTGGAGGCAG
				miR-4502	1	TGCTGATGATGGCACGGTGCTGATG
