# Supplementary material for: Identification and Profiling of MicroRNAs in the Embryonic Breast Muscle of Pekin Duck
Source: PLoS One. 2014 Jan 23;9(1):e86150. doi: 10.1371/journal.pone.0086150 (PMC3900480; doi:10.1371/journal.pone.0086150)
Supplement: Table S4 — Summary of differentially expressed identified miRNAs. (XLS) [file pone.0086150.s004.xls]

## Sheet: Sheet1
Table S4 The summary of differentially expressed identified miRNAs
pairwise	miR-name	E19-total-reads	E13-total-reads	E19-expressed	E13-expressed	E19-std	E13-std	fold-change(log2 E13/E19)	p-value	sig-lable		pairwise	miR-name	E19-total-reads	E27-total-reads	E19-expressed	E27-expressed	E19-std	E27-std	fold-change(log2 E27/E19)	p-value	sig-lable
E19-E13	let-7	13016970	14580115	51508	16877	3956.99	1157.54	-1.77335	0	**		E19-E27	let-7	13016970	15549081	51508	33549	3956.99	2157.62	-0.874962	0
E19-E13	let-7-5p	13016970	14580115	995748	717634	76496.1	49220.1	-0.636141	0			E19-E27	let-7-5p	13016970	15549081	995748	1447710	76496.1	93105.8	0.283484	0
E19-E13	let-7a-1-3p	13016970	14580115	13	26	0.9987	1.7833	0.836426	0.0867607			E19-E27	let-7a-5p	13016970	15549081	602	897	46.2473	57.6883	0.31891	2.47351e-05
E19-E13	let-7a-5p	13016970	14580115	602	541	46.2473	37.1053	-0.317744	0.000197979			E19-E27	let-7b	13016970	15549081	37	19	2.8424	1.2219	-1.21798	0.00213754	**
E19-E13	let-7b	13016970	14580115	37	15	2.8424	1.0288	-1.46615	0.000515767	**		E19-E27	let-7b-5p	13016970	15549081	311547	212939	23933.9	13694.6	-0.805445	0
E19-E13	let-7b-5p	13016970	14580115	311547	99617	23933.9	6832.39	-1.80859	0	**		E19-E27	let-7c	13016970	15549081	386967	874118	29727.9	56216.7	0.919182	0
E19-E13	let-7c	13016970	14580115	386967	433187	29727.9	29710.8	-0.00082902	0.794964			E19-E27	let-7d	13016970	15549081	247	72	18.9752	4.6305	-2.03488	3.7398e-31	**
E19-E13	let-7d	13016970	14580115	247	24	18.9752	1.6461	-3.52699	8.64685e-54	**		E19-E27	let-7d-5p	13016970	15549081	900	3431	69.1405	220.656	1.6742	1.59454e-254	**
E19-E13	let-7d-5p	13016970	14580115	900	1985	69.1405	136.144	0.977534	3.79959e-68			E19-E27	let-7e	13016970	15549081	154	161	11.8307	10.3543	-0.192305	0.235602
E19-E13	let-7e	13016970	14580115	154	87	11.8307	5.967	-0.987458	1.86942e-07			E19-E27	let-7e-5p	13016970	15549081	256	1376	19.6666	88.494	2.16983	5.2124e-145	**
E19-E13	let-7e-5p	13016970	14580115	256	821	19.6666	56.3096	1.51763	1.76357e-56	**		E19-E27	let-7f	13016970	15549081	1444850	2115833	110997	136074	0.29387	0
E19-E13	let-7f	13016970	14580115	1444850	1205254	110997	82664.2	-0.425191	0			E19-E27	let-7f-5p	13016970	15549081	1460422	2149081	112194	138213	0.300899	0
E19-E13	let-7f-5p	13016970	14580115	1460422	1224473	112194	83982.4	-0.417833	0			E19-E27	let-7g	13016970	15549081	60658	125379	4659.92	8063.43	0.79109	0
E19-E13	let-7g	13016970	14580115	60658	69353	4659.92	4756.68	0.0296519	0.000217544			E19-E27	let-7g-5p	13016970	15549081	61519	127235	4726.06	8182.8	0.791956	0
E19-E13	let-7g-5p	13016970	14580115	61519	70446	4726.06	4831.65	0.0318773	6.20483e-05			E19-E27	let-7h	13016970	15549081	82	10	6.2995	0.6431	-3.29212	1.90868e-18	**
E19-E13	let-7h	13016970	14580115	82	10	6.2995	0.6859	-3.19917	2.50153e-17	**		E19-E27	let-7i	13016970	15549081	51634	51445	3966.67	3308.56	-0.261726	3.17001e-186
E19-E13	let-7i	13016970	14580115	51634	28797	3966.67	1975.09	-1.00601	0	**		E19-E27	let-7i-5p	13016970	15549081	52046	52088	3998.32	3349.91	-0.255272	4.89968e-179
E19-E13	let-7i-5p	13016970	14580115	52046	29123	3998.32	1997.45	-1.00124	0	**		E19-E27	let-7j	13016970	15549081	50595	49781	3886.85	3201.54	-0.279835	4.22826e-207
E19-E13	let-7j	13016970	14580115	50595	27849	3886.85	1910.07	-1.02498	0	**		E19-E27	let-7k	13016970	15549081	1947	2744	149.574	176.474	0.238592	2.12107e-08
E19-E13	let-7k	13016970	14580115	1947	1339	149.574	91.8374	-0.703706	8.50048e-44			E19-E27	miR-1	13016970	15549081	173545	36785	13332.2	2365.73	-2.49456	0	**
E19-E13	miR-1	13016970	14580115	173545	24092	13332.2	1652.39	-3.01229	0	**		E19-E27	miR-100-5p	13016970	15549081	2144	4497	164.708	289.213	0.812222	1.01836e-107
E19-E13	miR-100-5p	13016970	14580115	2144	2766	164.708	189.71	0.203887	8.54453e-07			E19-E27	miR-101	13016970	15549081	28175	40625	2164.48	2612.69	0.271517	1.9292e-131
E19-E13	miR-101	13016970	14580115	28175	25603	2164.48	1756.02	-0.301711	8.55469e-130			E19-E27	miR-1013	13016970	15549081	409	758	31.4205	48.7489	0.633664	3.25058e-13
E19-E13	miR-1013	13016970	14580115	409	1418	31.4205	97.2557	1.63008	1.47181e-106	**		E19-E27	miR-1013-3p	13016970	15549081	233	430	17.8997	27.6544	0.627574	5.48393e-08
E19-E13	miR-1013-3p	13016970	14580115	233	770	17.8997	52.8117	1.56092	3.13053e-55	**		E19-E27	miR-101a-3p	13016970	15549081	27755	40172	2132.22	2583.56	0.277007	5.76083e-135
E19-E13	miR-101a-3p	13016970	14580115	27755	25289	2132.22	1734.49	-0.297846	7.60269e-125			E19-E27	miR-103a-3p	13016970	15549081	56571	162616	4345.94	10458.2	1.2669	0	**
E19-E13	miR-103a-3p	13016970	14580115	56571	81126	4345.94	5564.15	0.356493	0			E19-E27	miR-106a-5p	13016970	15549081	1843	3205	141.584	206.121	0.541833	8.52778e-39
E19-E13	miR-106a-5p	13016970	14580115	1843	1883	141.584	129.149	-0.132631	0.00502344			E19-E27	miR-107	13016970	15549081	71695	208096	5507.81	13383.2	1.28087	0	**
E19-E13	miR-107	13016970	14580115	71695	103914	5507.81	7127.1	0.371837	0			E19-E27	miR-10a-3p	13016970	15549081	17	57	1.306	3.6658	1.48897	6.69162e-05	**
E19-E13	miR-10a-3p	13016970	14580115	17	22	1.306	1.5089	0.208342	0.667343			E19-E27	miR-10a-5p	13016970	15549081	6058	22954	465.392	1476.23	1.6654	0	**
E19-E13	miR-10a-5p	13016970	14580115	6058	13129	465.392	900.473	0.952235	0			E19-E27	miR-1207-5p	13016970	15549081	29	29	2.2279	1.8651	-0.256431	0.493279
E19-E13	miR-1207-5p	13016970	14580115	29	18	2.2279	1.2346	-0.851641	0.0470994			E19-E27	miR-122-5p	13016970	15549081	446	1636	34.263	105.215	1.61862	9.65747e-117	**
E19-E13	miR-122-5p	13016970	14580115	446	678	34.263	46.5017	0.440632	4.46006e-07			E19-E27	miR-1231	13016970	15549081	716	486	55.0051	31.2559	-0.815437	2.30653e-22
E19-E13	miR-1231	13016970	14580115	716	1415	55.0051	97.05	0.819163	6.7529e-37			E19-E27	miR-1237-5p	13016970	15549081	20867	27266	1603.06	1753.54	0.129444	1.48265e-22
E19-E13	miR-1237-5p	13016970	14580115	20867	50345	1603.06	3452.99	1.10702	0	**		E19-E27	miR-124	13016970	15549081	11	170	0.8451	10.9331	3.69344	3.44691e-32	**
E19-E13	miR-124	13016970	14580115	11	50	0.8451	3.4293	2.02072	2.50231e-06	**		E19-E27	miR-124-3p	13016970	15549081	10	157	0.7682	10.0971	3.71632	5.76775e-30	**
E19-E13	miR-124-3p	13016970	14580115	10	45	0.7682	3.0864	2.00637	9.03636e-06	**		E19-E27	miR-125b-2-3p	13016970	15549081	338	92	25.9661	5.9167	-2.13376	1.32006e-44	**
E19-E13	miR-125b-2-3p	13016970	14580115	338	85	25.9661	5.8299	-2.15509	1.48556e-43	**		E19-E27	miR-125b-5p	13016970	15549081	4471	12624	343.475	811.881	1.24106	0	**
E19-E13	miR-125b-5p	13016970	14580115	4471	7565	343.475	518.857	0.595134	5.04394e-109			E19-E27	miR-1260	13016970	15549081	409	2537	31.4205	163.161	2.37652	1.51518e-296	**
E19-E13	miR-1260	13016970	14580115	409	3858	31.4205	264.607	3.07407	0	**		E19-E27	miR-1261	13016970	15549081	1039	1012	79.8189	65.0842	-0.294423	3.83557e-06
E19-E13	miR-1261	13016970	14580115	1039	1269	79.8189	87.0364	0.124888	0.0384911			E19-E27	miR-126-3p	13016970	15549081	200	141	15.3646	9.0681	-0.760738	1.30328e-06
E19-E13	miR-126-3p	13016970	14580115	200	141	15.3646	9.6707	-0.667918	2.1869e-05			E19-E27	miR-126-5p	13016970	15549081	372	265	28.5781	17.0428	-0.745748	8.7343e-11
E19-E13	miR-126-5p	13016970	14580115	372	320	28.5781	21.9477	-0.38084	0.000523065			E19-E27	miR-1268	13016970	15549081	51	64	3.918	4.116	0.0711256	0.80215
E19-E13	miR-1268	13016970	14580115	51	71	3.918	4.8696	0.313686	0.238792			E19-E27	miR-127-3p	13016970	15549081	15	0	1.1523	0.01	-6.84837	6.9117e-06	**
E19-E13	miR-127-3p	13016970	14580115	15	0	1.1523	0.01	-6.84837	1.20054e-05	**		E19-E27	miR-128	13016970	15549081	45584	106122	3501.89	6824.97	0.962689	0
E19-E13	miR-128	13016970	14580115	45584	55580	3501.89	3812.04	0.12243	3.24349e-41			E19-E27	miR-128-3p	13016970	15549081	47630	109958	3659.07	7071.67	0.950574	0
E19-E13	miR-128-3p	13016970	14580115	47630	57595	3659.07	3950.24	0.110465	3.52064e-35			E19-E27	miR-129-2-3p	13016970	15549081	2626	6692	201.737	430.379	1.09313	7.20618e-260	**
E19-E13	miR-129-2-3p	13016970	14580115	2626	3959	201.737	271.534	0.42866	1.15589e-32			E19-E27	miR-129-5p	13016970	15549081	108	295	8.2969	18.9722	1.19324	1.02547e-14	**
E19-E13	miR-129-5p	13016970	14580115	108	148	8.2969	10.1508	0.290949	0.111326			E19-E27	miR-1306-3p	13016970	15549081	44	159	3.3802	10.2257	1.59702	1.62975e-12	**
E19-E13	miR-1306-3p	13016970	14580115	44	91	3.3802	6.2414	0.884761	0.000637406			E19-E27	miR-1306-5p	13016970	15549081	17	48	1.306	3.087	1.24105	0.00147567	**
E19-E13	miR-1306-5p	13016970	14580115	17	46	1.306	3.155	1.27249	0.0011913	**		E19-E27	miR-130a	13016970	15549081	6118	21728	470.002	1397.38	1.57199	0	**
E19-E13	miR-130a	13016970	14580115	6118	11450	470.002	785.316	0.740607	2.74217e-240			E19-E27	miR-130a-3p	13016970	15549081	1013	4030	77.8215	259.179	1.73571	5.63151570288783e-314	**
E19-E13	miR-130a-3p	13016970	14580115	1013	2023	77.8215	138.751	0.834253	1.33217e-53			E19-E27	miR-132-3p	13016970	15549081	20	35	1.5365	2.2509	0.550854	0.176571
E19-E13	miR-132-3p	13016970	14580115	20	16	1.5365	1.0974	-0.485558	0.315528			E19-E27	miR-132-5p	13016970	15549081	29	117	2.2279	7.5246	1.75593	9.99112e-11	**
E19-E13	miR-132-5p	13016970	14580115	29	45	2.2279	3.0864	0.470241	0.173092			E19-E27	miR-1329	13016970	15549081	7	109	0.5378	7.0101	3.70429	3.84301e-21	**
E19-E13	miR-1329	13016970	14580115	7	53	0.5378	3.6351	2.75685	5.72537e-09	**		E19-E27	miR-133	13016970	15549081	4912	7043	377.354	452.953	0.263444	5.71074e-23
E19-E13	miR-133	13016970	14580115	4912	3715	377.354	254.799	-0.566557	9.26185e-74			E19-E27	miR-133-3p	13016970	15549081	4253	5151	326.727	331.274	0.0199362	0.505513
E19-E13	miR-133-3p	13016970	14580115	4253	2791	326.727	191.425	-0.771307	1.87372e-109			E19-E27	miR-1335	13016970	15549081	1469	675	112.853	43.4109	-1.37831	7.69162e-102	**
E19-E13	miR-1335	13016970	14580115	1469	2371	112.853	162.619	0.527052	9.07893e-29			E19-E27	miR-1345	13016970	15549081	1048	1377	80.5103	88.5583	0.137454	0.0200285
E19-E13	miR-1345	13016970	14580115	1048	3448	80.5103	236.487	1.55451	1.7283e-239	**		E19-E27	miR-1346	13016970	15549081	18	83	1.3828	5.3379	1.94868	5.60322e-09	**
E19-E13	miR-1346	13016970	14580115	18	34	1.3828	2.3319	0.753913	0.071775			E19-E27	miR-1357	13016970	15549081	76	299	5.8385	19.2294	1.71964	1.4845e-24	**
E19-E13	miR-1357	13016970	14580115	76	202	5.8385	13.8545	1.24668	1.46636e-11	**		E19-E27	miR-1369	13016970	15549081	186	275	14.289	17.6859	0.307695	0.0243522
E19-E13	miR-1369	13016970	14580115	186	217	14.289	14.8833	0.0587895	0.686496			E19-E27	miR-137b	13016970	15549081	17	26	1.306	1.6721	0.356506	0.441668
E19-E13	miR-137b	13016970	14580115	17	8	1.306	0.5487	-1.25107	0.0387647	*		E19-E27	miR-138-3p	13016970	15549081	2	17	0.1536	1.0933	2.83144	0.00157329	**
E19-E13	miR-138-5p	13016970	14580115	98	272	7.5286	18.6555	1.30915	3.85356e-16	**		E19-E27	miR-138-5p	13016970	15549081	98	464	7.5286	29.841	1.98684	6.66754e-45	**
E19-E13	miR-1386	13016970	14580115	162	1236	12.4453	84.773	2.768	1.10642e-179	**		E19-E27	miR-1386	13016970	15549081	162	714	12.4453	45.9191	1.88349	1.14007e-63	**
E19-E13	miR-139-3p	13016970	14580115	483	220	37.1054	15.089	-1.29813	1.02702e-30	**		E19-E27	miR-139-3p	13016970	15549081	483	438	37.1054	28.1689	-0.397526	2.91306e-05
E19-E13	miR-139-5p	13016970	14580115	816	281	62.6874	19.2728	-1.70161	4.10576e-75	**		E19-E27	miR-139-5p	13016970	15549081	816	550	62.6874	35.3719	-0.825572	9.04328e-26
E19-E13	miR-1397-5p	13016970	14580115	23	55	1.7669	3.7723	1.09422	0.00162507	**		E19-E27	miR-1397-5p	13016970	15549081	23	88	1.7669	5.6595	1.67945	5.76115e-08	**
E19-E13	miR-140	13016970	14580115	98288	132640	7550.76	9097.32	0.26882	0			E19-E27	miR-140	13016970	15549081	98288	228018	7550.76	14664.4	0.957625	0
E19-E13	miR-140-3p	13016970	14580115	86721	121649	6662.15	8343.49	0.324663	0			E19-E27	miR-140-3p	13016970	15549081	86721	209279	6662.15	13459.3	1.01454	0	**
E19-E13	miR-1408	13016970	14580115	72	19	5.5312	1.3031	-2.08564	4.8123e-10	**		E19-E27	miR-1408	13016970	15549081	72	22	5.5312	1.4149	-1.96689	1.01549e-09	**
E19-E13	miR-1416	13016970	14580115	330	350	25.3515	24.0053	-0.0787182	0.475737			E19-E27	miR-1416	13016970	15549081	330	584	25.3515	37.5585	0.567068	7.14066e-09
E19-E13	miR-1416-3p	13016970	14580115	461	338	35.4153	23.1823	-0.611349	2.54195e-09			E19-E27	miR-1416-3p	13016970	15549081	461	728	35.4153	46.8195	0.402737	2.28788e-06
E19-E13	miR-142	13016970	14580115	130	204	9.987	13.9917	0.486448	0.00247971			E19-E27	miR-142	13016970	15549081	130	250	9.987	16.0781	0.686974	7.35254e-06
E19-E13	miR-1422a-5p	13016970	14580115	56	168	4.3021	11.5225	1.42134	1.02219e-11	**		E19-E27	miR-1422a-5p	13016970	15549081	56	112	4.3021	7.203	0.743557	0.00135534
E19-E13	miR-142-3p	13016970	14580115	10	29	0.7682	1.989	1.37249	0.00680773	**		E19-E27	miR-142-3p	13016970	15549081	10	52	0.7682	3.3442	2.12211	1.25694e-06	**
E19-E13	miR-143	13016970	14580115	6189	9471	475.456	649.583	0.450202	1.11149e-82			E19-E27	miR-143	13016970	15549081	6189	15284	475.456	982.952	1.04781	0	**
E19-E13	miR-143-3p	13016970	14580115	6292	9867	483.369	676.744	0.485484	1.49001e-98			E19-E27	miR-143-3p	13016970	15549081	6292	15621	483.369	1004.63	1.05546	0	**
E19-E13	miR-1434	13016970	14580115	19	38	1.4596	2.6063	0.83643	0.0370411			E19-E27	miR-1434	13016970	15549081	19	143	1.4596	9.1967	2.65554	2.10988e-20	**
E19-E13	miR-1434-3p	13016970	14580115	3	22	0.2305	1.5089	2.71066	0.000266353	**		E19-E27	miR-1434-3p	13016970	15549081	3	27	0.2305	1.7364	2.91326	3.87435e-05	**
E19-E13	miR-144	13016970	14580115	2606	12546	200.2	860.487	2.10371	0	**		E19-E27	miR-144	13016970	15549081	2606	21000	200.2	1350.56	2.75404	0	**
E19-E13	miR-144-3p	13016970	14580115	2589	12165	198.894	834.356	2.06866	0	**		E19-E27	miR-144-3p	13016970	15549081	2589	20176	198.894	1297.57	2.70574	0	**
E19-E13	miR-1451-5p	13016970	14580115	261	191	20.0507	13.1	-0.614086	6.77842e-06			E19-E27	miR-1451-5p	13016970	15549081	261	397	20.0507	25.5321	0.34866	0.00231082
E19-E13	miR-145-3p	13016970	14580115	28	59	2.151	4.0466	0.911703	0.0049478			E19-E27	miR-145-3p	13016970	15549081	28	100	2.151	6.4312	1.58008	2.96027e-08	**
E19-E13	miR-1454	13016970	14580115	32	17	2.4583	1.166	-1.07609	0.0112639	*		E19-E27	miR-1454	13016970	15549081	32	26	2.4583	1.6721	-0.556	0.142729
E19-E13	miR-145a-5p	13016970	14580115	7993	4808	614.045	329.764	-0.896909	1.28922e-263			E19-E27	miR-145a-5p	13016970	15549081	7993	42663	614.045	2743.76	2.15974	0	**
E19-E13	miR-146b-5p	13016970	14580115	12899	5902	990.937	404.798	-1.29159	0	**		E19-E27	miR-146b-5p	13016970	15549081	12899	13048	990.937	839.149	-0.239866	7.7842e-41
E19-E13	miR-146c-3p	13016970	14580115	167	67	12.8294	4.5953	-1.48122	7.19601e-14	**		E19-E27	miR-146c-3p	13016970	15549081	167	93	12.8294	5.9811	-1.10097	1.54071e-09	**
E19-E13	miR-148a	13016970	14580115	2888	2663	221.864	182.646	-0.280627	4.34654e-13			E19-E27	miR-147-3p	13016970	15549081	2	51	0.1536	3.2799	4.4164	1.14284e-11	**
E19-E13	miR-148b-3p	13016970	14580115	27801	37752	2135.75	2589.28	0.277808	3.44282e-132			E19-E27	miR-148a	13016970	15549081	2888	4138	221.864	266.125	0.262428	4.8656e-14
E19-E13	miR-150-5p	13016970	14580115	23	20	1.7669	1.3717	-0.365255	0.406711			E19-E27	miR-148b-3p	13016970	15549081	27801	56004	2135.75	3601.76	0.753957	0
E19-E13	miR-152	13016970	14580115	1389	1007	106.707	69.0667	-0.627591	3.29328e-26			E19-E27	miR-150-5p	13016970	15549081	23	24	1.7669	1.5435	-0.195015	0.635254
E19-E13	miR-152-3p	13016970	14580115	27482	37343	2111.24	2561.23	0.278742	1.32535e-131			E19-E27	miR-152	13016970	15549081	1389	1400	106.707	90.0375	-0.245056	7.34968e-06
E19-E13	miR-153-3p	13016970	14580115	35	25	2.6888	1.7147	-0.649006	0.0844606			E19-E27	miR-152-3p	13016970	15549081	27482	55344	2111.24	3559.31	0.753504	0
E19-E13	miR-1552-5p	13016970	14580115	103	108	7.9127	7.4073	-0.0952223	0.629138			E19-E27	miR-153-3p	13016970	15549081	35	43	2.6888	2.7654	0.0405257	0.913025
E19-E13	miR-1554	13016970	14580115	44	127	3.3802	8.7105	1.36565	9.89236e-09	**		E19-E27	miR-1552-5p	13016970	15549081	103	231	7.9127	14.8562	0.908823	4.25348e-08
E19-E13	miR-1559	13016970	14580115	75	38	5.7617	2.6063	-1.14449	4.19566e-05	**		E19-E27	miR-1554	13016970	15549081	44	223	3.3802	14.3417	2.08504	1.04202e-23	**
E19-E13	miR-1561	13016970	14580115	11	83	0.8451	5.6927	2.75192	2.47691e-13	**		E19-E27	miR-1559	13016970	15549081	75	78	5.7617	5.0164	-0.199842	0.388607
E19-E13	miR-1576	13016970	14580115	213	251	16.3633	17.2152	0.0732192	0.588525			E19-E27	miR-1561	13016970	15549081	11	66	0.8451	4.2446	2.32843	6.76501e-09	**
E19-E13	miR-1579	13016970	14580115	5291	18371	406.469	1260	1.63221	0	**		E19-E27	miR-1576	13016970	15549081	213	258	16.3633	16.5926	0.0200762	0.884917
E19-E13	miR-1587	13016970	14580115	151	100	11.6002	6.8587	-0.758143	3.76765e-05			E19-E27	miR-1579	13016970	15549081	5291	6368	406.469	409.542	0.0108643	0.686396
E19-E13	miR-1597-3p	13016970	14580115	39	62	2.9961	4.2524	0.505192	0.0864543			E19-E27	miR-1587	13016970	15549081	151	147	11.6002	9.4539	-0.295168	0.0769871
E19-E13	miR-15b	13016970	14580115	5209	5170	400.17	354.592	-0.174451	7.3462e-10			E19-E27	miR-1597-3p	13016970	15549081	39	98	2.9961	6.3026	1.07286	4.57916e-05	**
E19-E13	miR-15b-3p	13016970	14580115	16	53	1.2292	3.6351	1.56428	4.7253e-05	**		E19-E27	miR-15b	13016970	15549081	5209	9594	400.17	617.014	0.624691	1.17641e-144
E19-E13	miR-1607	13016970	14580115	61	97	4.6862	6.6529	0.505565	0.0312543			E19-E27	miR-15b-3p	13016970	15549081	16	54	1.2292	3.4729	1.49842	9.77611e-05	**
E19-E13	miR-1648-3p	13016970	14580115	5169	21962	397.097	1506.3	1.92344	0	**		E19-E27	miR-1607	13016970	15549081	61	134	4.6862	8.6179	0.878918	5.14561e-05
E19-E13	miR-1662	13016970	14580115	145	143	11.1393	9.8079	-0.183642	0.279183			E19-E27	miR-16-1-3p	13016970	15549081	5	18	0.3841	1.1576	1.59158	0.0220553	*
E19-E13	miR-1677-5p	13016970	14580115	156	350	11.9844	24.0053	1.0022	8.20245e-14	**		E19-E27	miR-1622	13016970	15549081	0	24	0.01	1.5435	7.27006	4.98188e-07	**
E19-E13	miR-16c	13016970	14580115	11154	10156	856.881	696.565	-0.298837	1.32113e-51			E19-E27	miR-1648-3p	13016970	15549081	5169	9885	397.097	635.729	0.67892	2.77402e-172
E19-E13	miR-17-3p	13016970	14580115	414	575	31.8046	39.4373	0.310325	0.000810654			E19-E27	miR-1662	13016970	15549081	145	256	11.1393	16.464	0.563656	0.000142056
E19-E13	miR-1753	13016970	14580115	299	1423	22.97	97.5987	2.08711	8.78852e-149	**		E19-E27	miR-1677-5p	13016970	15549081	156	430	11.9844	27.6544	1.20635	4.19646e-21	**
E19-E13	miR-17-5p	13016970	14580115	1533	1519	117.769	104.183	-0.176844	0.000709506			E19-E27	miR-16c	13016970	15549081	11154	20798	856.881	1337.57	0.642448	0
E19-E13	miR-1763	13016970	14580115	3064	20628	235.385	1414.8	2.58751	0	**		E19-E27	miR-17-3p	13016970	15549081	414	914	31.8046	58.7816	0.886129	1.06594e-26
E19-E13	miR-1777	13016970	14580115	354	592	27.1953	40.6032	0.578236	1.52737e-09			E19-E27	miR-1753	13016970	15549081	299	784	22.97	50.421	1.13427	7.14888e-34	**
E19-E13	miR-1790	13016970	14580115	44	298	3.3802	20.4388	2.59613	1.10117e-41	**		E19-E27	miR-17-5p	13016970	15549081	1533	2995	117.769	192.616	0.709763	1.07763e-57
E19-E13	miR-181a-3p	13016970	14580115	1150	620	88.3462	42.5237	-1.0549	2.8921e-51	**		E19-E27	miR-1763	13016970	15549081	3064	12024	235.385	773.293	1.71599	0	**
E19-E13	miR-181b	13016970	14580115	30759	67868	2362.99	4654.83	0.978114	0			E19-E27	miR-1777	13016970	15549081	354	495	27.1953	31.8347	0.227243	0.0234512
E19-E13	miR-184	13016970	14580115	1570	630	120.612	43.2095	-1.48095	6.62777e-117	**		E19-E27	miR-1784	13016970	15549081	3	26	0.2305	1.6721	2.85882	6.45819e-05	**
E19-E13	miR-184-3p	13016970	14580115	1554	622	119.383	42.6608	-1.48461	3.73144e-116	**		E19-E27	miR-1790	13016970	15549081	44	90	3.3802	5.7881	0.775981	0.00292423
E19-E13	miR-185-5p	13016970	14580115	18	0	1.3828	0.01	-7.11145	1.25985e-06	**		E19-E27	miR-181a-3p	13016970	15549081	1150	1063	88.3462	68.3642	-0.369927	1.64633e-09
E19-E13	miR-187-5p	13016970	14580115	51	37	3.918	2.5377	-0.626596	0.0432543			E19-E27	miR-181b	13016970	15549081	30759	95543	2362.99	6144.61	1.37871	0	**
E19-E13	miR-18a-3p	13016970	14580115	6	15	0.4609	1.0288	1.15844	0.0940133			E19-E27	miR-182-5p	13016970	15549081	4	27	0.3073	1.7364	2.49838	0.000147743	**
E19-E13	miR-18b	13016970	14580115	264	530	20.2812	36.3509	0.841848	1.95899e-15			E19-E27	miR-183-5p	13016970	15549081	1	17	0.0768	1.0933	3.83144	0.000323821	**
E19-E13	miR-190a	13016970	14580115	57	58	4.3789	3.978	-0.138525	0.603727			E19-E27	miR-184	13016970	15549081	1570	1730	120.612	111.261	-0.116428	0.020608
E19-E13	miR-191	13016970	14580115	7094	3815	544.981	261.658	-1.05852	4.22362e-308	**		E19-E27	miR-184-3p	13016970	15549081	1554	1725	119.383	110.939	-0.105826	0.0359534
E19-E13	miR-192	13016970	14580115	9	25	0.6914	1.7147	1.31036	0.0156257	*		E19-E27	miR-185-5p	13016970	15549081	18	8	1.3828	0.5145	-1.42635	0.0162693	*
E19-E13	miR-193a-3p	13016970	14580115	451	293	34.6471	20.0959	-0.785833	1.93027e-13			E19-E27	miR-187-5p	13016970	15549081	51	126	3.918	8.1034	1.04841	5.5372e-06	**
E19-E13	miR-193a-5p	13016970	14580115	606	405	46.5546	27.7776	-0.745002	4.00504e-16			E19-E27	miR-18a-3p	13016970	15549081	6	37	0.4609	2.3796	2.36819	1.40823e-05	**
E19-E13	miR-1940	13016970	14580115	15	1981	1.1523	135.87	6.88157	0	**		E19-E27	miR-18b	13016970	15549081	264	957	20.2812	61.547	1.60155	5.02027e-68	**
E19-E13	miR-1957a	13016970	14580115	862	2815	66.2212	193.071	1.54377	6.09279e-194	**		E19-E27	miR-190a	13016970	15549081	57	64	4.3789	4.116	-0.0893255	0.727208
E19-E13	miR-196a-5p	13016970	14580115	422	1662	32.4192	113.991	1.814	2.24664e-144	**		E19-E27	miR-191	13016970	15549081	7094	7699	544.981	495.142	-0.138364	5.76851e-09
E19-E13	miR-199a-3p	13016970	14580115	256996	394341	19743.2	27046.5	0.454089	0			E19-E27	miR-192	13016970	15549081	9	107	0.6914	6.8814	3.31511	4.5991e-19	**
E19-E13	miR-199a-5p	13016970	14580115	1004	631	77.1301	43.2781	-0.833657	7.5837e-31			E19-E27	miR-193a-3p	13016970	15549081	451	641	34.6471	41.2243	0.25076	0.00457521
E19-E13	miR-19b	13016970	14580115	1205	671	92.5715	46.0216	-1.00826	6.61491e-50	**		E19-E27	miR-193a-5p	13016970	15549081	606	763	46.5546	49.0704	0.0759293	0.334779
E19-E13	miR-19b-3p	13016970	14580115	1275	713	97.9491	48.9022	-1.00213	3.43611e-52	**		E19-E27	miR-1940	13016970	15549081	15	3476	1.1523	223.55	7.59994	0	**
E19-E13	miR-1a-3p	13016970	14580115	5142560	1906033	395066	130728	-1.59552	0	**		E19-E27	miR-1957a	13016970	15549081	862	1806	66.2212	116.148	0.810603	3.39673e-44
E19-E13	miR-20	13016970	14580115	1912	2235	146.885	153.291	0.061584	0.170807			E19-E27	miR-196a-5p	13016970	15549081	422	3080	32.4192	198.082	2.61118	0	**
E19-E13	miR-200a	13016970	14580115	169	32	12.9831	2.1948	-2.56447	1.80692e-27	**		E19-E27	miR-199a-3p	13016970	15549081	256996	563082	19743.2	36213.2	0.875163	0
E19-E13	miR-200b-3p	13016970	14580115	79	19	6.069	1.3031	-2.21951	1.14339e-11	**		E19-E27	miR-199a-5p	13016970	15549081	1004	555	77.1301	35.6934	-1.11164	1.82195e-50	**
E19-E13	miR-202-5p	13016970	14580115	20	0	1.5365	0.01	-7.2635	2.80292e-07	**		E19-E27	miR-19b	13016970	15549081	1205	1250	92.5715	80.3906	-0.203541	0.000477221
E19-E13	miR-203	13016970	14580115	8462	304	650.074	20.8503	-4.96247	0	**		E19-E27	miR-19b-3p	13016970	15549081	1275	1297	97.9491	83.4133	-0.231755	4.66986e-05
E19-E13	miR-203-3p	13016970	14580115	8573	305	658.602	20.9189	-4.97653	0	**		E19-E27	miR-1a-3p	13016970	15549081	5142560	2847317	395066	183118	-1.10932	0	**
E19-E13	miR-205-5p	13016970	14580115	219	42	16.8242	2.8806	-2.5461	7.19562e-35	**		E19-E27	miR-20	13016970	15549081	1912	4357	146.885	280.209	0.931817	3.3294e-131
E19-E13	miR-206	13016970	14580115	1129210	769238	86749.1	52759.4	-0.71742	0			E19-E27	miR-200a	13016970	15549081	169	228	12.9831	14.6632	0.175565	0.232293
E19-E13	miR-206-3p	13016970	14580115	1090256	760627	83756.5	52168.8	-0.683014	0			E19-E27	miR-200b-3p	13016970	15549081	79	108	6.069	6.9457	0.194661	0.366661
E19-E13	miR-20b-3p	13016970	14580115	226	63	17.362	4.321	-2.0065	3.60086e-27	**		E19-E27	miR-202-5p	13016970	15549081	20	0	1.5365	0.01	-7.2635	1.35795e-07	**
E19-E13	miR-210-3p	13016970	14580115	1043	427	80.1262	29.2865	-1.45204	4.61755e-76	**		E19-E27	miR-203	13016970	15549081	8462	2093	650.074	134.606	-2.27186	0	**
E19-E13	miR-210-5p	13016970	14580115	513	241	39.4101	16.5294	-1.25353	7.06953e-31	**		E19-E27	miR-203-3p	13016970	15549081	8573	2099	658.602	134.992	-2.28653	0	**
E19-E13	miR-212-5p	13016970	14580115	141	320	10.832	21.9477	1.01877	4.63419e-13	**		E19-E27	miR-204-3p	13016970	15549081	2	17	0.1536	1.0933	2.83144	0.00157329	**
E19-E13	miR-2126	13016970	14580115	7393	15205	567.951	1042.86	0.876706	0			E19-E27	miR-204-5p	13016970	15549081	13	23	0.9987	1.4792	0.566694	0.266636
E19-E13	miR-2127	13016970	14580115	31	52	2.3815	3.5665	0.582638	0.0745192			E19-E27	miR-205-5p	13016970	15549081	219	669	16.8242	43.0251	1.35464	6.63377e-38	**
E19-E13	miR-2131	13016970	14580115	174	362	13.3672	24.8283	0.893288	5.19611e-12			E19-E27	miR-206	13016970	15549081	1129210	1799320	86749.1	115719	0.415702	0
E19-E13	miR-2136	13016970	14580115	6819	10397	523.855	713.095	0.444927	1.126e-88			E19-E27	miR-206-3p	13016970	15549081	1090256	1778911	83756.5	114406	0.449892	0
E19-E13	miR-2137	13016970	14580115	222	927	17.0547	63.5797	1.8984	2.16988e-86	**		E19-E27	miR-20b-3p	13016970	15549081	226	95	17.362	6.1097	-1.50676	2.64834e-19	**
E19-E13	miR-21-3p	13016970	14580115	112	495	8.6042	33.9503	1.98031	1.5659e-49	**		E19-E27	miR-210-3p	13016970	15549081	1043	1227	80.1262	78.9114	-0.0220403	0.715077
E19-E13	miR-214	13016970	14580115	2997	3273	230.238	224.484	-0.036514	0.316471			E19-E27	miR-210-5p	13016970	15549081	513	378	39.4101	24.3101	-0.69701	6.98994e-13
E19-E13	miR-214-3p	13016970	14580115	2792	2819	214.489	193.345	-0.149724	0.000101786			E19-E27	miR-212-3p	13016970	15549081	4	47	0.3073	3.0227	3.29812	5.40147e-09	**
E19-E13	miR-21-5p	13016970	14580115	8326	10882	639.627	746.359	0.22264	2.18025e-26			E19-E27	miR-212-5p	13016970	15549081	141	547	10.832	35.1789	1.69941	6.24978e-43	**
E19-E13	miR-216b-5p	13016970	14580115	14	11	1.0755	0.7545	-0.511415	0.379569			E19-E27	miR-2126	13016970	15549081	7393	4996	567.951	321.305	-0.821822	2.12192e-217
E19-E13	miR-217	13016970	14580115	11	26	0.8451	1.7833	1.07736	0.0344587	*		E19-E27	miR-2127	13016970	15549081	31	86	2.3815	5.5309	1.21564	2.50622e-05	**
E19-E13	miR-2184	13016970	14580115	85	124	6.5299	8.5047	0.381199	0.0602919			E19-E27	miR-2131	13016970	15549081	174	408	13.3672	26.2395	0.973043	1.16831e-14
E19-E13	miR-2188	13016970	14580115	358	1816	27.5026	124.553	2.17912	7.56179e-200	**		E19-E27	miR-2136	13016970	15549081	6819	29109	523.855	1872.07	1.8374	0	**
E19-E13	miR-2190	13016970	14580115	4299	21484	330.261	1473.51	2.15758	0	**		E19-E27	miR-2137	13016970	15549081	222	559	17.0547	35.9507	1.07585	9.7703e-23	**
E19-E13	miR-221	13016970	14580115	13285	15833	1020.59	1085.93	0.089528	1.30516e-07			E19-E27	miR-21-3p	13016970	15549081	112	754	8.6042	48.4916	2.49462	1.70472e-94	**
E19-E13	miR-221-3p	13016970	14580115	12785	15683	982.179	1075.64	0.131141	2.19653e-14			E19-E27	miR-214	13016970	15549081	2997	5955	230.238	382.981	0.734147	1.31117e-119
E19-E13	miR-222-3p	13016970	14580115	26470	7631	2033.5	523.384	-1.95802	0	**		E19-E27	miR-214-3p	13016970	15549081	2792	5530	214.489	355.648	0.729545	5.06001e-110
E19-E13	miR-222a	13016970	14580115	25999	7451	1997.32	511.038	-1.96656	0	**		E19-E27	miR-21-5p	13016970	15549081	8326	20567	639.627	1322.71	1.0482	0	**
E19-E13	miR-223-3p	13016970	14580115	43	135	3.3034	9.2592	1.48694	2.94844e-10	**		E19-E27	miR-216b-5p	13016970	15549081	14	22	1.0755	1.4149	0.395693	0.43754
E19-E13	miR-223-5p	13016970	14580115	14	90	1.0755	6.1728	2.52092	3.61497e-13	**		E19-E27	miR-217	13016970	15549081	11	31	0.8451	1.9937	1.23825	0.011386	*
E19-E13	miR-22-3p	13016970	14580115	616	854	47.3228	58.5729	0.307698	5.10776e-05			E19-E27	miR-2184	13016970	15549081	85	201	6.5299	12.9268	0.985232	4.64205e-08
E19-E13	miR-22-5p	13016970	14580115	118	90	9.0651	6.1728	-0.554398	0.00580278			E19-E27	miR-218-5p	13016970	15549081	5	22	0.3841	1.4149	1.88115	0.00423239	**
E19-E13	miR-2288	13016970	14580115	1093	1930	83.9673	132.372	0.6567	2.22625e-34			E19-E27	miR-2188	13016970	15549081	358	5011	27.5026	322.27	3.55063	0	**
E19-E13	miR-2305	13016970	14580115	505	667	38.7955	45.7472	0.237794	0.00511408			E19-E27	miR-2190	13016970	15549081	4299	2193	330.261	141.037	-1.22753	8.39525e-246	**
E19-E13	miR-2371	13016970	14580115	12953	18512	995.086	1269.67	0.351566	1.33952e-101			E19-E27	miR-221	13016970	15549081	13285	32726	1020.59	2104.69	1.0442	0	**
E19-E13	miR-2374	13016970	14580115	92	173	7.0677	11.8655	0.74746	4.35467e-05			E19-E27	miR-221-3p	13016970	15549081	12785	32385	982.179	2082.76	1.08444	0	**
E19-E13	miR-23a	13016970	14580115	5680	4008	436.353	274.895	-0.666617	4.40226e-113			E19-E27	miR-222-3p	13016970	15549081	26470	15697	2033.5	1009.51	-1.01031	0	**
E19-E13	miR-23a-3p	13016970	14580115	3534	2018	271.492	138.408	-0.971984	1.90505e-134			E19-E27	miR-222a	13016970	15549081	25999	15333	1997.32	986.103	-1.01825	0	**
E19-E13	miR-24	13016970	14580115	5477	3542	420.758	242.934	-0.79243	5.04112e-147			E19-E27	miR-223-3p	13016970	15549081	43	165	3.3034	10.6116	1.68362	7.93016e-14	**
E19-E13	miR-24-3p	13016970	14580115	5849	3739	449.337	256.445	-0.809146	1.46971e-162			E19-E27	miR-223-5p	13016970	15549081	14	9	1.0755	0.5788	-0.893871	0.144473
E19-E13	miR-2478	13016970	14580115	343	2100	26.3502	144.032	2.4505	1.31792e-265	**		E19-E27	miR-22-3p	13016970	15549081	616	1341	47.3228	86.243	0.865872	5.3355e-37
E19-E13	miR-2487	13016970	14580115	8139	41820	625.261	2868.29	2.19766	0	**		E19-E27	miR-22-5p	13016970	15549081	118	163	9.0651	10.4829	0.209643	0.23138
E19-E13	miR-25-3p	13016970	14580115	15	3	1.1523	0.2058	-2.4852	0.00201387	**		E19-E27	miR-2288	13016970	15549081	1093	3853	83.9673	247.796	1.56125	1.28378e-258	**
E19-E13	miR-26-1-3p	13016970	14580115	408	325	31.3437	22.2906	-0.49174	4.18428e-06			E19-E27	miR-2305	13016970	15549081	505	453	38.7955	29.1336	-0.413205	9.38005e-06
E19-E13	miR-26a-5p	13016970	14580115	22315	14031	1714.3	962.338	-0.833004	0			E19-E27	miR-2371	13016970	15549081	12953	8233	995.086	529.485	-0.910232	0
E19-E13	miR-2779	13016970	14580115	41282	94051	3171.4	6450.64	1.02432	0	**		E19-E27	miR-2374	13016970	15549081	92	252	7.0677	16.2067	1.19728	7.71026e-13	**
E19-E13	miR-27b-5p	13016970	14580115	809	779	62.1496	53.4289	-0.218125	0.00258898			E19-E27	miR-23a	13016970	15549081	5680	7679	436.353	493.856	0.178592	1.32468e-12
E19-E13	miR-27d-3p	13016970	14580115	5680	1350	436.353	92.5919	-2.23654	0	**		E19-E27	miR-23a-3p	13016970	15549081	3534	3980	271.492	255.964	-0.0849694	0.0108448
E19-E13	miR-2861	13016970	14580115	21595	21638	1658.99	1484.08	-0.160739	5.2013e-31			E19-E27	miR-24	13016970	15549081	5477	7708	420.758	495.721	0.236535	1.23287e-20
E19-E13	miR-2881	13016970	14580115	357	756	27.4257	51.8514	0.918855	1.6228e-24			E19-E27	miR-24-3p	13016970	15549081	5849	8158	449.337	524.661	0.22359	1.10153e-19
E19-E13	miR-2954	13016970	14580115	1791	14182	137.59	972.695	2.82162	0	**		E19-E27	miR-2478	13016970	15549081	343	1125	26.3502	72.3515	1.45721	1.25025e-69	**
E19-E13	miR-2954-3p	13016970	14580115	1824	13933	140.125	955.617	2.76972	0	**		E19-E27	miR-2487	13016970	15549081	8139	14551	625.261	935.811	0.581759	1.56351e-192
E19-E13	miR-2964	13016970	14580115	438	261	33.6484	17.9011	-0.91049	2.04077e-16			E19-E27	miR-25-3p	13016970	15549081	15	2	1.1523	0.1286	-3.16355	0.000345612	**
E19-E13	miR-2966	13016970	14580115	2111	1226	162.173	84.0871	-0.947576	8.75658e-78			E19-E27	miR-26-1-3p	13016970	15549081	408	578	31.3437	37.1726	0.246064	0.00819891
E19-E13	miR-2970	13016970	14580115	374	352	28.7317	24.1425	-0.251068	0.0190279			E19-E27	miR-26a-5p	13016970	15549081	22315	24219	1714.3	1557.58	-0.13831	5.52438e-25
E19-E13	miR-2974	13016970	14580115	78	84	5.9922	5.7613	-0.0566914	0.798823			E19-E27	miR-2779	13016970	15549081	41282	55828	3171.4	3590.44	0.17904	6.43767e-82
E19-E13	miR-2976	13016970	14580115	64	89	4.9167	6.1042	0.312112	0.188376			E19-E27	miR-27b-5p	13016970	15549081	809	1243	62.1496	79.9404	0.36318	2.01032e-08
E19-E13	miR-2981	13016970	14580115	542	1260	41.638	86.4191	1.05345	2.07932e-49	**		E19-E27	miR-27d-3p	13016970	15549081	5680	2641	436.353	169.849	-1.36124	0	**
E19-E13	miR-2989	13016970	14580115	83	51	6.3763	3.4979	-0.86623	0.000619282			E19-E27	miR-2861	13016970	15549081	21595	6112	1658.99	393.078	-2.07742	0	**
E19-E13	miR-2995	13016970	14580115	0	36	0.01	2.4691	7.94784	1.1175e-10	**		E19-E27	miR-2881	13016970	15549081	357	261	27.4257	16.7856	-0.708304	1.24355e-09
E19-E13	miR-29b	13016970	14580115	19	4	1.4596	0.2743	-2.41175	0.000586619	**		E19-E27	miR-2954	13016970	15549081	1791	20736	137.59	1333.58	3.27686	0	**
E19-E13	miR-29c-3p	13016970	14580115	155	97	11.9075	6.6529	-0.839815	5.09054e-06			E19-E27	miR-2954-3p	13016970	15549081	1824	20490	140.125	1317.76	3.23331	0	**
E19-E13	miR-301b-3p	13016970	14580115	267	321	20.5117	22.0163	0.102125	0.394494			E19-E27	miR-2964	13016970	15549081	438	493	33.6484	31.7061	-0.0857775	0.363759
E19-E13	miR-301b-5p	13016970	14580115	128	454	9.8333	31.1383	1.66294	2.99816e-36	**		E19-E27	miR-2966	13016970	15549081	2111	1862	162.173	119.75	-0.43751	1.28306e-21
E19-E13	miR-30c-2-3p	13016970	14580115	3306	645	253.976	44.2383	-2.52133	0	**		E19-E27	miR-2970	13016970	15549081	374	544	28.7317	34.986	0.284134	0.00326371
E19-E13	miR-30d	13016970	14580115	32329	19721	2483.6	1352.6	-0.876705	0			E19-E27	miR-2974	13016970	15549081	78	106	5.9922	6.8171	0.186072	0.392196
E19-E13	miR-31	13016970	14580115	386	193	29.6536	13.2372	-1.16361	3.5627e-21	**		E19-E27	miR-2976	13016970	15549081	64	132	4.9167	8.4892	0.787938	0.000251403
E19-E13	miR-3120-3p	13016970	14580115	96	61	7.375	4.1838	-0.817829	0.000454862			E19-E27	miR-2981	13016970	15549081	542	315	41.638	20.2584	-1.03938	2.83427e-25	**
E19-E13	miR-3141	13016970	14580115	201	195	15.4414	13.3744	-0.207329	0.152336			E19-E27	miR-2989	13016970	15549081	83	54	6.3763	3.4729	-0.876579	0.000432619
E19-E13	miR-3178	13016970	14580115	816	1525	62.6874	104.594	0.73856	1.99713e-33			E19-E27	miR-2995	13016970	15549081	0	42	0.01	2.7011	8.0774	8.76545e-12	**
E19-E13	miR-3182	13016970	14580115	6181	30076	474.842	2062.81	2.11909	0	**		E19-E27	miR-29b	13016970	15549081	19	27	1.4596	1.7364	0.250526	0.577038
E19-E13	miR-3195	13016970	14580115	824	1497	63.302	102.674	0.697749	6.75178e-30			E19-E27	miR-29c-3p	13016970	15549081	155	214	11.9075	13.7629	0.208914	0.170925
E19-E13	miR-3201	13016970	14580115	4822	30529	370.44	2093.88	2.49887	0	**		E19-E27	miR-301b-3p	13016970	15549081	267	460	20.5117	29.5837	0.528355	1.45671e-06
E19-E13	miR-320a	13016970	14580115	194	13	14.9036	0.8916	-4.06312	1.82178e-47	**		E19-E27	miR-301b-5p	13016970	15549081	128	723	9.8333	46.4979	2.24142	4.11176e-80	**
E19-E13	miR-32-5p	13016970	14580115	18	16	1.3828	1.0974	-0.333503	0.499622			E19-E27	miR-30c-2-3p	13016970	15549081	3306	974	253.976	62.6404	-2.01953	0	**
E19-E13	miR-338-3p	13016970	14580115	32	34	2.4583	2.3319	-0.0761551	0.82463			E19-E27	miR-30d	13016970	15549081	32329	32596	2483.6	2096.33	-0.24457	2.64022e-103
E19-E13	miR-33a-5p	13016970	14580115	850	2968	65.2994	203.565	1.64035	6.64684e-223	**		E19-E27	miR-31	13016970	15549081	386	503	29.6536	32.3492	0.125523	0.199416
E19-E13	miR-347	13016970	14580115	100	549	7.6823	37.654	2.29319	1.54467e-65	**		E19-E27	miR-3120-3p	13016970	15549081	96	92	7.375	5.9167	-0.31785	0.130124
E19-E13	miR-3488	13016970	14580115	46	159	3.5338	10.9053	1.62574	2.82829e-13	**		E19-E27	miR-3141	13016970	15549081	201	278	15.4414	17.8789	0.211454	0.113832
E19-E13	miR-34c	13016970	14580115	24	49	1.8437	3.3607	0.866158	0.0143707			E19-E27	miR-3178	13016970	15549081	816	752	62.6874	48.363	-0.374272	2.82091e-07
E19-E13	miR-3535	13016970	14580115	56	38	4.3021	2.6063	-0.723038	0.0162387			E19-E27	miR-3182	13016970	15549081	6181	15231	474.842	979.543	1.04466	0	**
E19-E13	miR-363	13016970	14580115	9126	10439	701.085	715.975	0.0303205	0.142572			E19-E27	miR-3195	13016970	15549081	824	238	63.302	15.3064	-2.04812	8.33367e-101	**
E19-E13	miR-363-3p	13016970	14580115	11098	14865	852.579	1019.54	0.258011	1.96482e-46			E19-E27	miR-3201	13016970	15549081	4822	17496	370.44	1125.21	1.60289	0	**
E19-E13	miR-3652	13016970	14580115	38	73	2.9193	5.0068	0.778266	0.00619686			E19-E27	miR-320a	13016970	15549081	194	29	14.9036	1.8651	-2.99834	3.34468e-38	**
E19-E13	miR-365-2-5p	13016970	14580115	261	522	20.0507	35.8022	0.836396	4.50385e-15			E19-E27	miR-32-5p	13016970	15549081	18	22	1.3828	1.4149	0.0331076	0.958087
E19-E13	miR-365a-3p	13016970	14580115	232	434	17.8229	29.7666	0.739962	1.26479e-10			E19-E27	miR-338-3p	13016970	15549081	32	35	2.4583	2.2509	-0.127159	0.710394
E19-E13	miR-3676-5p	13016970	14580115	55	179	4.2253	12.277	1.53883	9.3571e-14	**		E19-E27	miR-33a-5p	13016970	15549081	850	4508	65.2994	289.921	2.15052	0	**
E19-E13	miR-375	13016970	14580115	235	242	18.0534	16.5979	-0.12127	0.357687			E19-E27	miR-347	13016970	15549081	100	642	7.6823	41.2886	2.42613	3.21559e-78	**
E19-E13	miR-3814-3p	13016970	14580115	87	271	6.6836	18.587	1.4756	5.69152e-19	**		E19-E27	miR-3488	13016970	15549081	46	115	3.5338	7.3959	1.06551	1.1051e-05	**
E19-E13	miR-383	13016970	14580115	52	199	3.9948	13.6487	1.77257	3.66645e-18	**		E19-E27	miR-34c	13016970	15549081	24	156	1.8437	10.0327	2.44403	2.64636e-20	**
E19-E13	miR-3886-5p	13016970	14580115	2630	13577	202.044	931.2	2.20442	0	**		E19-E27	miR-3535	13016970	15549081	56	45	4.3021	2.8941	-0.571926	0.0467722
E19-E13	miR-3896-5p	13016970	14580115	381	1792	29.2695	122.907	2.0701	6.11588e-185	**		E19-E27	miR-363	13016970	15549081	9126	17901	701.085	1151.26	0.71555	0
E19-E13	miR-3897-3p	13016970	14580115	47	20	3.6107	1.3717	-1.39631	0.00015727	**		E19-E27	miR-363-3p	13016970	15549081	11098	25181	852.579	1619.45	0.9256	0
E19-E13	miR-3958-3p	13016970	14580115	41	1	3.1497	0.0686	-5.52086	9.10924e-13	**		E19-E27	miR-3652	13016970	15549081	38	58	2.9193	3.7301	0.353592	0.244552
E19-E13	miR-3966	13016970	14580115	11964	56328	919.108	3863.34	2.07154	0	**		E19-E27	miR-365-2-5p	13016970	15549081	261	775	20.0507	49.8422	1.31372	9.95837e-42	**
E19-E13	miR-3968	13016970	14580115	249	1261	19.1289	86.4877	2.17674	3.66459e-139	**		E19-E27	miR-365a-3p	13016970	15549081	232	626	17.8229	40.2596	1.1756	7.05725e-29	**
E19-E13	miR-4026-5p	13016970	14580115	33	18	2.5352	1.2346	-1.03806	0.012422	*		E19-E27	miR-3676-5p	13016970	15549081	55	118	4.2253	7.5889	0.844837	0.000240974
E19-E13	miR-4028-3p	13016970	14580115	1224	3708	94.0311	254.319	1.43543	4.90308e-229	**		E19-E27	miR-375	13016970	15549081	235	173	18.0534	11.1261	-0.698323	1.13401e-06
E19-E13	miR-4110-5p	13016970	14580115	11535	34177	886.151	2344.08	1.4034	0	**		E19-E27	miR-3814-3p	13016970	15549081	87	235	6.6836	15.1134	1.17713	8.68251e-12	**
E19-E13	miR-4130-3p	13016970	14580115	379	1900	29.1158	130.315	2.16212	5.55207e-207	**		E19-E27	miR-383	13016970	15549081	52	368	3.9948	23.667	2.56668	1.94882e-48	**
E19-E13	miR-4154-3p	13016970	14580115	10147	5948	779.521	407.953	-0.934185	0			E19-E27	miR-3886-5p	13016970	15549081	2630	8133	202.044	523.053	1.37229	0	**
E19-E13	miR-4171-5p	13016970	14580115	147	782	11.293	53.6347	2.24774	1.95232e-90	**		E19-E27	miR-3896-5p	13016970	15549081	381	846	29.2695	54.4084	0.894431	3.37322e-25
E19-E13	miR-4175-3p	13016970	14580115	374	4333	28.7317	297.186	3.37065	0	**		E19-E27	miR-3897-3p	13016970	15549081	47	64	3.6107	4.116	0.188964	0.503449
E19-E13	miR-4205-5p	13016970	14580115	2663	10124	204.579	694.37	1.76305	0	**		E19-E27	miR-3958-3p	13016970	15549081	41	0	3.1497	0.01	-8.29907	9.22013e-15	**
E19-E13	miR-4206-3p	13016970	14580115	16433	26692	1262.43	1830.71	0.536203	6.49750237712645e-315			E19-E27	miR-3966	13016970	15549081	11964	27231	919.108	1751.29	0.930114	0
E19-E13	miR-423-5p	13016970	14580115	71	11	5.4544	0.7545	-2.85383	1.05957e-13	**		E19-E27	miR-3968	13016970	15549081	249	735	19.1289	47.2697	1.30516	2.78308e-39	**
E19-E13	miR-425-3p	13016970	14580115	43	16	3.3034	1.0974	-1.58986	6.94644e-05	**		E19-E27	miR-4026-5p	13016970	15549081	33	27	2.5352	1.7364	-0.546	0.14313
E19-E13	miR-425-5p	13016970	14580115	255	342	19.5898	23.4566	0.259891	0.0292484			E19-E27	miR-4028-3p	13016970	15549081	1224	2017	94.0311	129.718	0.464172	2.82368e-19
E19-E13	miR-4270	13016970	14580115	11	24	0.8451	1.6461	0.961858	0.0646209			E19-E27	miR-4110-5p	13016970	15549081	11535	19162	886.151	1232.36	0.475795	2.67998e-176
E19-E13	miR-4286	13016970	14580115	42	346	3.2266	23.731	2.87869	1.3656e-53	**		E19-E27	miR-4130-3p	13016970	15549081	379	1280	29.1158	82.32	1.49944	2.65425e-82	**
E19-E13	miR-429	13016970	14580115	40	11	3.0729	0.7545	-2.02601	5.82151e-06	**		E19-E27	miR-4154-3p	13016970	15549081	10147	3744	779.521	240.786	-1.69484	0	**
E19-E13	miR-429-3p	13016970	14580115	40	11	3.0729	0.7545	-2.02601	5.82151e-06	**		E19-E27	miR-4171-5p	13016970	15549081	147	642	11.293	41.2886	1.87031	6.73011e-57	**
E19-E13	miR-4332	13016970	14580115	479	1339	36.7981	91.8374	1.31945	4.40249e-74	**		E19-E27	miR-4175-3p	13016970	15549081	374	1936	28.7317	124.509	2.11553	5.94249e-197	**
E19-E13	miR-4443	13016970	14580115	506	1603	38.8723	109.944	1.49996	9.5365e-107	**		E19-E27	miR-4205-5p	13016970	15549081	2663	4909	204.579	315.71	0.625941	3.27167e-75
E19-E13	miR-4448	13016970	14580115	1040	4452	79.8957	305.347	1.93426	0	**		E19-E27	miR-4206-3p	13016970	15549081	16433	15812	1262.43	1016.91	-0.312012	6.48141e-84
E19-E13	miR-4451	13016970	14580115	147	312	11.293	21.399	0.922115	4.78625e-11			E19-E27	miR-423-5p	13016970	15549081	71	23	5.4544	1.4792	-1.8826	3.92481e-09	**
E19-E13	miR-4454	13016970	14580115	584	2644	44.8645	181.343	2.01507	1.09423e-262	**		E19-E27	miR-425-3p	13016970	15549081	43	30	3.3034	1.9294	-0.775799	0.0226654
E19-E13	miR-4466	13016970	14580115	1632	2345	125.375	160.835	0.359338	7.71548e-15			E19-E27	miR-425-5p	13016970	15549081	255	551	19.5898	35.4362	0.855121	8.01126e-16
E19-E13	miR-4485	13016970	14580115	15	55	1.1523	3.7723	1.71093	9.89247e-06	**		E19-E27	miR-4270	13016970	15549081	11	37	0.8451	2.3796	1.49353	0.00138321	**
E19-E13	miR-4492	13016970	14580115	7609	9649	584.545	661.792	0.179064	4.98302e-16			E19-E27	miR-4286	13016970	15549081	42	301	3.2266	19.3581	2.58485	3.35106e-40	**
E19-E13	miR-4499	13016970	14580115	1974	7697	151.648	527.911	1.79957	0	**		E19-E27	miR-429	13016970	15549081	40	251	3.0729	16.1424	2.39318	4.57506e-31	**
E19-E13	miR-449a	13016970	14580115	29	3	2.2279	0.2058	-3.43637	2.84422e-07	**		E19-E27	miR-429-3p	13016970	15549081	40	251	3.0729	16.1424	2.39318	4.57506e-31	**
E19-E13	miR-4507	13016970	14580115	2818	12304	216.487	843.889	1.96278	0	**		E19-E27	miR-4332	13016970	15549081	479	323	36.7981	20.7729	-0.824929	9.33469e-16
E19-E13	miR-4508	13016970	14580115	6940	18867	533.15	1294.02	1.27925	0	**		E19-E27	miR-4443	13016970	15549081	506	736	38.8723	47.334	0.284134	0.000618236
E19-E13	miR-451	13016970	14580115	1607	5222	123.454	358.159	1.53662	0	**		E19-E27	miR-4448	13016970	15549081	1040	1570	79.8957	100.971	0.337746	3.81632e-09
E19-E13	miR-4510	13016970	14580115	274	1759	21.0494	120.644	2.5189	6.55431e-230	**		E19-E27	miR-4451	13016970	15549081	147	181	11.293	11.6406	0.0437366	0.790119
E19-E13	miR-454	13016970	14580115	298	333	22.8932	22.8393	-0.0034007	0.974055			E19-E27	miR-4454	13016970	15549081	584	1735	44.8645	111.582	1.31446	2.47527e-91	**
E19-E13	miR-454-3p	13016970	14580115	301	343	23.1237	23.5252	0.0248347	0.829894			E19-E27	miR-4466	13016970	15549081	1632	647	125.375	41.6102	-1.59124	1.1552e-139	**
E19-E13	miR-455-3p	13016970	14580115	265	195	20.358	13.3744	-0.606122	7.3858e-06			E19-E27	miR-4485	13016970	15549081	15	27	1.1523	1.7364	0.591583	0.2085
E19-E13	miR-455a	13016970	14580115	185	333	14.2122	22.8393	0.684389	1.44494e-07			E19-E27	miR-4492	13016970	15549081	7609	3991	584.545	256.671	-1.18739	0	**
E19-E13	miR-456	13016970	14580115	13135	20987	1009.07	1439.43	0.512471	1.15214e-228			E19-E27	miR-4499	13016970	15549081	1974	10909	151.648	701.585	2.20989	0	**
E19-E13	miR-4562	13016970	14580115	20	60	1.5365	4.1152	1.42131	5.35823e-05	**		E19-E27	miR-449a	13016970	15549081	29	5	2.2279	0.3216	-2.79235	2.05253e-06	**
E19-E13	miR-457b	13016970	14580115	16	48	1.2292	3.2922	1.42133	0.000313505	**		E19-E27	miR-4507	13016970	15549081	2818	4560	216.487	293.265	0.437927	1.75138e-37
E19-E13	miR-460a	13016970	14580115	168	412	12.9062	28.2577	1.13058	3.98435e-19	**		E19-E27	miR-4508	13016970	15549081	6940	10451	533.15	672.13	0.334198	2.99453e-51
E19-E13	miR-4634	13016970	14580115	1572	4033	120.765	276.61	1.19564	2.25556e-188	**		E19-E27	miR-451	13016970	15549081	1607	7231	123.454	465.044	1.91339	0	**
E19-E13	miR-4651	13016970	14580115	6131	24638	471	1689.84	1.84308	0	**		E19-E27	miR-4510	13016970	15549081	274	3673	21.0494	236.22	3.48828	0	**
E19-E13	miR-4665-3p	13016970	14580115	4357	7942	334.717	544.715	0.702559	9.14858e-153			E19-E27	miR-454	13016970	15549081	298	386	22.8932	24.8246	0.116851	0.295283
E19-E13	miR-4674	13016970	14580115	7508	10185	576.785	698.554	0.276337	1.22443e-36			E19-E27	miR-454-3p	13016970	15549081	301	412	23.1237	26.4967	0.19644	0.0725702
E19-E13	miR-4791	13016970	14580115	54	31	4.1484	2.1262	-0.964278	0.00254824			E19-E27	miR-455-3p	13016970	15549081	265	565	20.358	36.3366	0.835828	1.25139e-15
E19-E13	miR-489	13016970	14580115	377	845	28.9622	57.9556	1.00078	4.11793e-31	**		E19-E27	miR-455a	13016970	15549081	185	557	14.2122	35.8221	1.33372	4.00305e-31	**
E19-E13	miR-490-3p	13016970	14580115	0	26	0.01	1.7833	7.47841	6.59582e-08	**		E19-E27	miR-456	13016970	15549081	13135	40016	1009.07	2573.53	1.35073	0	**
E19-E13	miR-499	13016970	14580115	10316	105598	792.504	7242.6	3.19202	0	**		E19-E27	miR-4562	13016970	15549081	20	47	1.5365	3.0227	0.97619	0.00952125
E19-E13	miR-5097	13016970	14580115	16182	123837	1243.15	8493.55	2.77237	0	**		E19-E27	miR-457b	13016970	15549081	16	102	1.2292	6.5599	2.41595	1.40966e-13	**
E19-E13	miR-5100	13016970	14580115	890	5454	68.3723	374.071	2.45183	0	**		E19-E27	miR-460a	13016970	15549081	168	947	12.9062	60.9039	2.23847	3.15751e-104	**
E19-E13	miR-5109	13016970	14580115	787	4539	60.4595	311.314	2.36433	0	**		E19-E27	miR-4634	13016970	15549081	1572	2952	120.765	189.85	0.652656	2.44218e-49
E19-E13	miR-5112	13016970	14580115	644	952	49.4739	65.2944	0.400292	4.38769e-08			E19-E27	miR-4651	13016970	15549081	6131	14653	471	942.371	1.00057	0	**
E19-E13	miR-5115	13016970	14580115	1626	7165	124.914	491.423	1.97603	0	**		E19-E27	miR-4665-3p	13016970	15549081	4357	447	334.717	28.7477	-3.54142	0	**
E19-E13	miR-5126	13016970	14580115	584	1239	44.8645	84.9788	0.921529	2.5735e-39			E19-E27	miR-4674	13016970	15549081	7508	4174	576.785	268.44	-1.10343	0	**
E19-E13	miR-5310	13016970	14580115	172	1212	13.2135	83.1269	2.6533	2.0127e-168	**		E19-E27	miR-4791	13016970	15549081	54	36	4.1484	2.3152	-0.841418	0.0061548
E19-E13	miR-551a	13016970	14580115	26	40	1.9974	2.7435	0.457894	0.210965			E19-E27	miR-489	13016970	15549081	377	1478	28.9622	95.0538	1.71457	1.90942e-114	**
E19-E13	miR-551b-3p	13016970	14580115	112	324	8.6042	22.222	1.36888	3.60056e-20	**		E19-E27	miR-490-3p	13016970	15549081	0	34	0.01	2.1866	7.77255	1.13747e-09	**
E19-E13	miR-5787	13016970	14580115	627	1299	48.1679	89.0939	0.887255	1.05166e-38			E19-E27	miR-499	13016970	15549081	10316	184524	792.504	11867.2	3.90442	0	**
E19-E13	miR-590-3p	13016970	14580115	2	42	0.1536	2.8806	4.22912	5.63185e-10	**		E19-E27	miR-5097	13016970	15549081	16182	2361	1243.15	151.842	-3.03336	0	**
E19-E13	miR-596	13016970	14580115	620	1115	47.6301	76.474	0.683096	6.57637e-22			E19-E27	miR-5100	13016970	15549081	890	2518	68.3723	161.939	1.24396	4.26362e-121	**
E19-E13	miR-5986	13016970	14580115	42	92	3.2266	6.31	0.967625	0.00021437			E19-E27	miR-5109	13016970	15549081	787	667	60.4595	42.8964	-0.495112	6.31493e-11
E19-E13	miR-5991	13016970	14580115	188	7	14.4427	0.4801	-4.91086	9.80163e-52	**		E19-E27	miR-5112	13016970	15549081	644	540	49.4739	34.7287	-0.510539	1.19489e-09
E19-E13	miR-6087	13016970	14580115	87	304	6.6836	20.8503	1.64137	2.29594e-24	**		E19-E27	miR-5115	13016970	15549081	1626	6077	124.914	390.827	1.6456	0	**
E19-E13	miR-6088	13016970	14580115	87	300	6.6836	20.576	1.62227	1.08182e-23	**		E19-E27	miR-5126	13016970	15549081	584	150	44.8645	9.6469	-2.21744	1.5244e-79	**
E19-E13	miR-6125	13016970	14580115	26	36	1.9974	2.4691	0.305862	0.417717			E19-E27	miR-5310	13016970	15549081	172	1238	13.2135	79.6189	2.5911	1.14906e-160	**
E19-E13	miR-6131	13016970	14580115	5601	6514	430.284	446.773	0.0542508	0.0390429			E19-E27	miR-551a	13016970	15549081	26	73	1.9974	4.6948	1.23294	8.84498e-05	**
E19-E13	miR-6236	13016970	14580115	373	851	28.6549	58.3672	1.02638	1.41069e-32	**		E19-E27	miR-551b-3p	13016970	15549081	112	704	8.6042	45.276	2.39563	2.22339e-84	**
E19-E13	miR-6238	13016970	14580115	917	5227	70.4465	358.502	2.34738	0	**		E19-E27	miR-5787	13016970	15549081	627	333	48.1679	21.4161	-1.16938	9.2996e-35	**
E19-E13	miR-6239	13016970	14580115	6946	17793	533.611	1220.36	1.19345	0	**		E19-E27	miR-590-3p	13016970	15549081	2	30	0.1536	1.9294	3.6509	1.5305e-06	**
E19-E13	miR-6240	13016970	14580115	303	1202	23.2773	82.4411	1.82444	9.59557e-106	**		E19-E27	miR-596	13016970	15549081	620	491	47.6301	31.5774	-0.592981	8.2522e-12
E19-E13	miR-6243	13016970	14580115	277	2274	21.2799	155.966	2.87367	0	**		E19-E27	miR-5986	13016970	15549081	42	135	3.2266	8.6822	1.42805	2.08259e-09	**
E19-E13	miR-6317	13016970	14580115	20308	113274	1560.12	7769.07	2.31609	0	**		E19-E27	miR-5991	13016970	15549081	188	20	14.4427	1.2862	-3.48915	1.42478e-42	**
E19-E13	miR-6320	13016970	14580115	5	17	0.3841	1.166	1.60201	0.022177	*		E19-E27	miR-6087	13016970	15549081	87	53	6.6836	3.4086	-0.971446	8.53129e-05
E19-E13	miR-6412	13016970	14580115	271	1192	20.819	81.7552	1.97341	2.61575e-116	**		E19-E27	miR-6088	13016970	15549081	87	127	6.6836	8.1677	0.289304	0.150816
E19-E13	miR-6491	13016970	14580115	144	478	11.0625	32.7844	1.56733	4.0805e-35	**		E19-E27	miR-6125	13016970	15549081	26	32	1.9974	2.058	0.0431197	0.922988
E19-E13	miR-6528	13016970	14580115	1918	7166	147.346	491.491	1.73796	0	**		E19-E27	miR-6131	13016970	15549081	5601	7400	430.284	475.912	0.145405	1.18781e-08
E19-E13	miR-6538	13016970	14580115	439	2292	33.7252	157.2	2.22071	1.19013e-257	**		E19-E27	miR-6236	13016970	15549081	373	171	28.6549	10.9974	-1.38162	3.04821e-27	**
E19-E13	miR-6596-5p	13016970	14580115	462	1446	35.4921	99.1762	1.4825	7.50109e-95	**		E19-E27	miR-6238	13016970	15549081	917	2480	70.4465	159.495	1.17891	8.3714e-110	**
E19-E13	miR-6606-5p	13016970	14580115	26	31	1.9974	2.1262	0.090154	0.823667			E19-E27	miR-6239	13016970	15549081	6946	7992	533.611	513.985	-0.0540613	0.0223619
E19-E13	miR-6643-5p	13016970	14580115	373	307	28.6549	21.0561	-0.444544	6.06753e-05			E19-E27	miR-6240	13016970	15549081	303	441	23.2773	28.3618	0.285025	0.0079231
E19-E13	miR-668	13016970	14580115	3929	4270	301.837	292.865	-0.0435349	0.172118			E19-E27	miR-6243	13016970	15549081	277	955	21.2799	61.4184	1.52918	1.3122e-63	**
E19-E13	miR-6713-3p	13016970	14580115	12	66	0.9219	4.5267	2.29578	4.18354e-09	**		E19-E27	miR-6317	13016970	15549081	20308	60133	1560.12	3867.3	1.30967	0	**
E19-E13	miR-6724-5p	13016970	14580115	19	25	1.4596	1.7147	0.232383	0.608332			E19-E27	miR-6412	13016970	15549081	271	985	20.819	63.3478	1.60539	3.36233e-70	**
E19-E13	miR-696	13016970	14580115	422	1101	32.4192	75.5138	1.21989	2.07559e-54	**		E19-E27	miR-6491	13016970	15549081	144	217	11.0625	13.9558	0.335187	0.0302789
E19-E13	miR-7	13016970	14580115	65	86	4.9935	5.8984	0.240272	0.314108			E19-E27	miR-6528	13016970	15549081	1918	2444	147.346	157.18	0.093206	0.0341441
E19-E13	miR-7-1-3p	13016970	14580115	27	24	2.0742	1.6461	-0.333503	0.40869			E19-E27	miR-6538	13016970	15549081	439	324	33.7252	20.8372	-0.694666	3.54834e-11
E19-E13	miR-716b	13016970	14580115	7872	35044	604.749	2403.55	1.99076	0	**		E19-E27	miR-6596-5p	13016970	15549081	462	789	35.4921	50.7425	0.515697	6.57785e-10
E19-E13	miR-72-5p	13016970	14580115	342	85	26.2734	5.8299	-2.17206	1.78304e-44	**		E19-E27	miR-6606-5p	13016970	15549081	26	43	1.9974	2.7654	0.469365	0.193985
E19-E13	miR-726	13016970	14580115	794	1333	60.9973	91.4259	0.583858	5.6992e-20			E19-E27	miR-6643-5p	13016970	15549081	373	314	28.6549	20.1941	-0.504848	4.62834e-06
E19-E13	miR-758-5p	13016970	14580115	14943	26971	1147.96	1849.85	0.688331	0			E19-E27	miR-668	13016970	15549081	3929	1169	301.837	75.1813	-2.00532	0	**
E19-E13	miR-87a-3p	13016970	14580115	164	197	12.5989	13.5116	0.100901	0.511075			E19-E27	miR-6713-3p	13016970	15549081	12	24	0.9219	1.5435	0.743523	0.147548
E19-E13	miR-92a-1-5p	13016970	14580115	2536	5755	194.823	394.716	1.01865	1.93528e-207	**		E19-E27	miR-6724-5p	13016970	15549081	19	16	1.4596	1.029	-0.50433	0.300336
E19-E13	miR-92a-3p	13016970	14580115	11787	7560	905.51	518.514	-0.804347	3.65608577922522e-322			E19-E27	miR-696	13016970	15549081	422	462	32.4192	29.7124	-0.125783	0.194669
E19-E13	miR-9-3-3p	13016970	14580115	83	128	6.3763	8.7791	0.461354	0.0226798			E19-E27	miR-7	13016970	15549081	65	107	4.9935	6.8814	0.462651	0.0407844
E19-E13	miR-98-5p	13016970	14580115	103	30	7.9127	2.0576	-1.94321	1.08663e-12	**		E19-E27	miR-7-1-3p	13016970	15549081	27	34	2.0742	2.1866	0.0761343	0.850966
E19-E13	miR-99a-3p	13016970	14580115	43	93	3.3034	6.3786	0.949288	0.000249278			E19-E27	miR-716b	13016970	15549081	7872	22216	604.749	1428.77	1.24036	0	**
E19-E13	miR-99a-5p	13016970	14580115	2312	3673	177.614	251.918	0.504209	2.14086e-40			E19-E27	miR-72-5p	13016970	15549081	342	274	26.2734	17.6216	-0.576258	7.5531e-07
E19-E13	miR-9a-5p	13016970	14580115	90	88	6.9141	6.0356	-0.196044	0.363385			E19-E27	miR-726	13016970	15549081	794	1549	60.9973	99.62	0.70769	1.62078e-30
												E19-E27	miR-758-5p	13016970	15549081	14943	13383	1147.96	860.694	-0.415504	1.31202e-129
												E19-E27	miR-87a-3p	13016970	15549081	164	136	12.5989	8.7465	-0.52652	0.00159549
												E19-E27	miR-92a-1-5p	13016970	15549081	2536	9802	194.823	630.391	1.69409	0	**
												E19-E27	miR-92a-3p	13016970	15549081	11787	14743	905.51	948.159	0.0663978	0.000193745
												E19-E27	miR-9-3-3p	13016970	15549081	83	178	6.3763	11.4476	0.844254	6.30076e-06
												E19-E27	miR-98-5p	13016970	15549081	103	63	7.9127	4.0517	-0.965643	2.09259e-05
												E19-E27	miR-99a-3p	13016970	15549081	43	166	3.3034	10.6759	1.69233	5.41421e-14	**
												E19-E27	miR-99a-5p	13016970	15549081	2312	6471	177.614	416.166	1.22841	4.08954e-302	**
												E19-E27	miR-9a-5p	13016970	15549081	90	144	6.9141	9.261	0.421627	0.0290697

## Sheet: Sheet2
pairwise	miR-name	E19-total-reads	E27-total-reads	E19-expressed	E27-expressed	E19-std	E27-std	fold-change(log2 E27/E19)	p-value	sig-lable
E19-E27	miR-2995	13016970	15549081	0	42	0.01	2.7011	8.0774	8.76545e-12	**
E19-E27	miR-490-3p	13016970	15549081	0	34	0.01	2.1866	7.77255	1.13747e-09	**
E19-E27	miR-1940	13016970	15549081	15	3476	1.1523	223.55	7.59994	0	**
E19-E27	miR-1622	13016970	15549081	0	24	0.01	1.5435	7.27006	4.98188e-07	**
E19-E27	miR-147-3p	13016970	15549081	2	51	0.1536	3.2799	4.4164	1.14284e-11	**
E19-E27	miR-499	13016970	15549081	10316	184524	792.504	11867.2	3.90442	0	**
E19-E27	miR-183-5p	13016970	15549081	1	17	0.0768	1.0933	3.83144	0.000323821	**
E19-E27	miR-124-3p	13016970	15549081	10	157	0.7682	10.0971	3.71632	5.76775e-30	**
E19-E27	miR-1329	13016970	15549081	7	109	0.5378	7.0101	3.70429	3.84301e-21	**
E19-E27	miR-124	13016970	15549081	11	170	0.8451	10.9331	3.69344	3.44691e-32	**
E19-E27	miR-590-3p	13016970	15549081	2	30	0.1536	1.9294	3.6509	1.5305e-06	**
E19-E27	miR-2188	13016970	15549081	358	5011	27.5026	322.27	3.55063	0	**
E19-E27	miR-4510	13016970	15549081	274	3673	21.0494	236.22	3.48828	0	**
E19-E27	miR-192	13016970	15549081	9	107	0.6914	6.8814	3.31511	4.5991e-19	**
E19-E27	miR-212-3p	13016970	15549081	4	47	0.3073	3.0227	3.29812	5.40147e-09	**
E19-E27	miR-2954	13016970	15549081	1791	20736	137.59	1333.58	3.27686	0	**
E19-E27	miR-2954-3p	13016970	15549081	1824	20490	140.125	1317.76	3.23331	0	**
E19-E27	miR-1434-3p	13016970	15549081	3	27	0.2305	1.7364	2.91326	3.87435e-05	**
E19-E27	miR-1784	13016970	15549081	3	26	0.2305	1.6721	2.85882	6.45819e-05	**
E19-E27	miR-138-3p	13016970	15549081	2	17	0.1536	1.0933	2.83144	0.00157329	**
E19-E27	miR-204-3p	13016970	15549081	2	17	0.1536	1.0933	2.83144	0.00157329	**
E19-E27	miR-144	13016970	15549081	2606	21000	200.2	1350.56	2.75404	0	**
E19-E27	miR-144-3p	13016970	15549081	2589	20176	198.894	1297.57	2.70574	0	**
E19-E27	miR-1434	13016970	15549081	19	143	1.4596	9.1967	2.65554	2.10988e-20	**
E19-E27	miR-196a-5p	13016970	15549081	422	3080	32.4192	198.082	2.61118	0	**
E19-E27	miR-5310	13016970	15549081	172	1238	13.2135	79.6189	2.5911	1.14906e-160	**
E19-E27	miR-4286	13016970	15549081	42	301	3.2266	19.3581	2.58485	3.35106e-40	**
E19-E27	miR-383	13016970	15549081	52	368	3.9948	23.667	2.56668	1.94882e-48	**
E19-E27	miR-182-5p	13016970	15549081	4	27	0.3073	1.7364	2.49838	0.000147743	**
E19-E27	miR-21-3p	13016970	15549081	112	754	8.6042	48.4916	2.49462	1.70472e-94	**
E19-E27	miR-34c	13016970	15549081	24	156	1.8437	10.0327	2.44403	2.64636e-20	**
E19-E27	miR-347	13016970	15549081	100	642	7.6823	41.2886	2.42613	3.21559e-78	**
E19-E27	miR-457b	13016970	15549081	16	102	1.2292	6.5599	2.41595	1.40966e-13	**
E19-E27	miR-551b-3p	13016970	15549081	112	704	8.6042	45.276	2.39563	2.22339e-84	**
E19-E27	miR-429	13016970	15549081	40	251	3.0729	16.1424	2.39318	4.57506e-31	**
E19-E27	miR-429-3p	13016970	15549081	40	251	3.0729	16.1424	2.39318	4.57506e-31	**
E19-E27	miR-1260	13016970	15549081	409	2537	31.4205	163.161	2.37652	1.51518e-296	**
E19-E27	miR-18a-3p	13016970	15549081	6	37	0.4609	2.3796	2.36819	1.40823e-05	**
E19-E27	miR-1561	13016970	15549081	11	66	0.8451	4.2446	2.32843	6.76501e-09	**
E19-E27	miR-301b-5p	13016970	15549081	128	723	9.8333	46.4979	2.24142	4.11176e-80	**
E19-E27	miR-460a	13016970	15549081	168	947	12.9062	60.9039	2.23847	3.15751e-104	**
E19-E27	miR-4499	13016970	15549081	1974	10909	151.648	701.585	2.20989	0	**
E19-E27	let-7e-5p	13016970	15549081	256	1376	19.6666	88.494	2.16983	5.2124e-145	**
E19-E27	miR-145a-5p	13016970	15549081	7993	42663	614.045	2743.76	2.15974	0	**
E19-E27	miR-33a-5p	13016970	15549081	850	4508	65.2994	289.921	2.15052	0	**
E19-E27	miR-142-3p	13016970	15549081	10	52	0.7682	3.3442	2.12211	1.25694e-06	**
E19-E27	miR-4175-3p	13016970	15549081	374	1936	28.7317	124.509	2.11553	5.94249e-197	**
E19-E27	miR-1554	13016970	15549081	44	223	3.3802	14.3417	2.08504	1.04202e-23	**
E19-E27	miR-138-5p	13016970	15549081	98	464	7.5286	29.841	1.98684	6.66754e-45	**
E19-E27	miR-1346	13016970	15549081	18	83	1.3828	5.3379	1.94868	5.60322e-09	**
E19-E27	miR-451	13016970	15549081	1607	7231	123.454	465.044	1.91339	0	**
E19-E27	miR-1386	13016970	15549081	162	714	12.4453	45.9191	1.88349	1.14007e-63	**
E19-E27	miR-218-5p	13016970	15549081	5	22	0.3841	1.4149	1.88115	0.00423239	**
E19-E27	miR-4171-5p	13016970	15549081	147	642	11.293	41.2886	1.87031	6.73011e-57	**
E19-E27	miR-2136	13016970	15549081	6819	29109	523.855	1872.07	1.8374	0	**
E19-E27	miR-132-5p	13016970	15549081	29	117	2.2279	7.5246	1.75593	9.99112e-11	**
E19-E27	miR-130a-3p	13016970	15549081	1013	4030	77.8215	259.179	1.73571	5.63151570288783e-314	**
E19-E27	miR-1357	13016970	15549081	76	299	5.8385	19.2294	1.71964	1.4845e-24	**
E19-E27	miR-1763	13016970	15549081	3064	12024	235.385	773.293	1.71599	0	**
E19-E27	miR-489	13016970	15549081	377	1478	28.9622	95.0538	1.71457	1.90942e-114	**
E19-E27	miR-212-5p	13016970	15549081	141	547	10.832	35.1789	1.69941	6.24978e-43	**
E19-E27	miR-92a-1-5p	13016970	15549081	2536	9802	194.823	630.391	1.69409	0	**
E19-E27	miR-99a-3p	13016970	15549081	43	166	3.3034	10.6759	1.69233	5.41421e-14	**
E19-E27	miR-223-3p	13016970	15549081	43	165	3.3034	10.6116	1.68362	7.93016e-14	**
E19-E27	miR-1397-5p	13016970	15549081	23	88	1.7669	5.6595	1.67945	5.76115e-08	**
E19-E27	let-7d-5p	13016970	15549081	900	3431	69.1405	220.656	1.6742	1.59454e-254	**
E19-E27	miR-10a-5p	13016970	15549081	6058	22954	465.392	1476.23	1.6654	0	**
E19-E27	miR-5115	13016970	15549081	1626	6077	124.914	390.827	1.6456	0	**
E19-E27	miR-122-5p	13016970	15549081	446	1636	34.263	105.215	1.61862	9.65747e-117	**
E19-E27	miR-6412	13016970	15549081	271	985	20.819	63.3478	1.60539	3.36233e-70	**
E19-E27	miR-3201	13016970	15549081	4822	17496	370.44	1125.21	1.60289	0	**
E19-E27	miR-18b	13016970	15549081	264	957	20.2812	61.547	1.60155	5.02027e-68	**
E19-E27	miR-1306-3p	13016970	15549081	44	159	3.3802	10.2257	1.59702	1.62975e-12	**
E19-E27	miR-145-3p	13016970	15549081	28	100	2.151	6.4312	1.58008	2.96027e-08	**
E19-E27	miR-130a	13016970	15549081	6118	21728	470.002	1397.38	1.57199	0	**
E19-E27	miR-2288	13016970	15549081	1093	3853	83.9673	247.796	1.56125	1.28378e-258	**
E19-E27	miR-6243	13016970	15549081	277	955	21.2799	61.4184	1.52918	1.3122e-63	**
E19-E27	miR-4130-3p	13016970	15549081	379	1280	29.1158	82.32	1.49944	2.65425e-82	**
E19-E27	miR-15b-3p	13016970	15549081	16	54	1.2292	3.4729	1.49842	9.77611e-05	**
E19-E27	miR-4270	13016970	15549081	11	37	0.8451	2.3796	1.49353	0.00138321	**
E19-E27	miR-10a-3p	13016970	15549081	17	57	1.306	3.6658	1.48897	6.69162e-05	**
E19-E27	miR-2478	13016970	15549081	343	1125	26.3502	72.3515	1.45721	1.25025e-69	**
E19-E27	miR-5986	13016970	15549081	42	135	3.2266	8.6822	1.42805	2.08259e-09	**
E19-E27	miR-181b	13016970	15549081	30759	95543	2362.99	6144.61	1.37871	0	**
E19-E27	miR-3886-5p	13016970	15549081	2630	8133	202.044	523.053	1.37229	0	**
E19-E27	miR-205-5p	13016970	15549081	219	669	16.8242	43.0251	1.35464	6.63377e-38	**
E19-E27	miR-456	13016970	15549081	13135	40016	1009.07	2573.53	1.35073	0	**
E19-E27	miR-455a	13016970	15549081	185	557	14.2122	35.8221	1.33372	4.00305e-31	**
E19-E27	miR-4454	13016970	15549081	584	1735	44.8645	111.582	1.31446	2.47527e-91	**
E19-E27	miR-365-2-5p	13016970	15549081	261	775	20.0507	49.8422	1.31372	9.95837e-42	**
E19-E27	miR-6317	13016970	15549081	20308	60133	1560.12	3867.3	1.30967	0	**
E19-E27	miR-3968	13016970	15549081	249	735	19.1289	47.2697	1.30516	2.78308e-39	**
E19-E27	miR-107	13016970	15549081	71695	208096	5507.81	13383.2	1.28087	0	**
E19-E27	miR-103a-3p	13016970	15549081	56571	162616	4345.94	10458.2	1.2669	0	**
E19-E27	miR-5100	13016970	15549081	890	2518	68.3723	161.939	1.24396	4.26362e-121	**
E19-E27	miR-125b-5p	13016970	15549081	4471	12624	343.475	811.881	1.24106	0	**
E19-E27	miR-1306-5p	13016970	15549081	17	48	1.306	3.087	1.24105	0.00147567	**
E19-E27	miR-716b	13016970	15549081	7872	22216	604.749	1428.77	1.24036	0	**
E19-E27	miR-551a	13016970	15549081	26	73	1.9974	4.6948	1.23294	8.84498e-05	**
E19-E27	miR-99a-5p	13016970	15549081	2312	6471	177.614	416.166	1.22841	4.08954e-302	**
E19-E27	miR-2127	13016970	15549081	31	86	2.3815	5.5309	1.21564	2.50622e-05	**
E19-E27	miR-1677-5p	13016970	15549081	156	430	11.9844	27.6544	1.20635	4.19646e-21	**
E19-E27	miR-2374	13016970	15549081	92	252	7.0677	16.2067	1.19728	7.71026e-13	**
E19-E27	miR-129-5p	13016970	15549081	108	295	8.2969	18.9722	1.19324	1.02547e-14	**
E19-E27	miR-6238	13016970	15549081	917	2480	70.4465	159.495	1.17891	8.3714e-110	**
E19-E27	miR-3814-3p	13016970	15549081	87	235	6.6836	15.1134	1.17713	8.68251e-12	**
E19-E27	miR-365a-3p	13016970	15549081	232	626	17.8229	40.2596	1.1756	7.05725e-29	**
E19-E27	miR-1753	13016970	15549081	299	784	22.97	50.421	1.13427	7.14888e-34	**
E19-E27	miR-129-2-3p	13016970	15549081	2626	6692	201.737	430.379	1.09313	7.20618e-260	**
E19-E27	miR-221-3p	13016970	15549081	12785	32385	982.179	2082.76	1.08444	0	**
E19-E27	miR-2137	13016970	15549081	222	559	17.0547	35.9507	1.07585	9.7703e-23	**
E19-E27	miR-1597-3p	13016970	15549081	39	98	2.9961	6.3026	1.07286	4.57916e-05	**
E19-E27	miR-3488	13016970	15549081	46	115	3.5338	7.3959	1.06551	1.1051e-05	**
E19-E27	miR-143-3p	13016970	15549081	6292	15621	483.369	1004.63	1.05546	0	**
E19-E27	miR-187-5p	13016970	15549081	51	126	3.918	8.1034	1.04841	5.5372e-06	**
E19-E27	miR-21-5p	13016970	15549081	8326	20567	639.627	1322.71	1.0482	0	**
E19-E27	miR-143	13016970	15549081	6189	15284	475.456	982.952	1.04781	0	**
E19-E27	miR-3182	13016970	15549081	6181	15231	474.842	979.543	1.04466	0	**
E19-E27	miR-221	13016970	15549081	13285	32726	1020.59	2104.69	1.0442	0	**
E19-E27	miR-140-3p	13016970	15549081	86721	209279	6662.15	13459.3	1.01454	0	**
E19-E27	miR-4651	13016970	15549081	6131	14653	471	942.371	1.00057	0	**
E19-E27	miR-222-3p	13016970	15549081	26470	15697	2033.5	1009.51	-1.01031	0	**
E19-E27	miR-222a	13016970	15549081	25999	15333	1997.32	986.103	-1.01825	0	**
E19-E27	miR-2981	13016970	15549081	542	315	41.638	20.2584	-1.03938	2.83427e-25	**
E19-E27	miR-146c-3p	13016970	15549081	167	93	12.8294	5.9811	-1.10097	1.54071e-09	**
E19-E27	miR-4674	13016970	15549081	7508	4174	576.785	268.44	-1.10343	0	**
E19-E27	miR-1a-3p	13016970	15549081	5142560	2847317	395066	183118	-1.10932	0	**
E19-E27	miR-199a-5p	13016970	15549081	1004	555	77.1301	35.6934	-1.11164	1.82195e-50	**
E19-E27	miR-5787	13016970	15549081	627	333	48.1679	21.4161	-1.16938	9.2996e-35	**
E19-E27	miR-4492	13016970	15549081	7609	3991	584.545	256.671	-1.18739	0	**
E19-E27	let-7b	13016970	15549081	37	19	2.8424	1.2219	-1.21798	0.00213754	**
E19-E27	miR-2190	13016970	15549081	4299	2193	330.261	141.037	-1.22753	8.39525e-246	**
E19-E27	miR-27d-3p	13016970	15549081	5680	2641	436.353	169.849	-1.36124	0	**
E19-E27	miR-1335	13016970	15549081	1469	675	112.853	43.4109	-1.37831	7.69162e-102	**
E19-E27	miR-6236	13016970	15549081	373	171	28.6549	10.9974	-1.38162	3.04821e-27	**
E19-E27	miR-20b-3p	13016970	15549081	226	95	17.362	6.1097	-1.50676	2.64834e-19	**
E19-E27	miR-4466	13016970	15549081	1632	647	125.375	41.6102	-1.59124	1.1552e-139	**
E19-E27	miR-4154-3p	13016970	15549081	10147	3744	779.521	240.786	-1.69484	0	**
E19-E27	miR-423-5p	13016970	15549081	71	23	5.4544	1.4792	-1.8826	3.92481e-09	**
E19-E27	miR-1408	13016970	15549081	72	22	5.5312	1.4149	-1.96689	1.01549e-09	**
E19-E27	miR-668	13016970	15549081	3929	1169	301.837	75.1813	-2.00532	0	**
E19-E27	miR-30c-2-3p	13016970	15549081	3306	974	253.976	62.6404	-2.01953	0	**
E19-E27	let-7d	13016970	15549081	247	72	18.9752	4.6305	-2.03488	3.7398e-31	**
E19-E27	miR-3195	13016970	15549081	824	238	63.302	15.3064	-2.04812	8.33367e-101	**
E19-E27	miR-2861	13016970	15549081	21595	6112	1658.99	393.078	-2.07742	0	**
E19-E27	miR-125b-2-3p	13016970	15549081	338	92	25.9661	5.9167	-2.13376	1.32006e-44	**
E19-E27	miR-5126	13016970	15549081	584	150	44.8645	9.6469	-2.21744	1.5244e-79	**
E19-E27	miR-203	13016970	15549081	8462	2093	650.074	134.606	-2.27186	0	**
E19-E27	miR-203-3p	13016970	15549081	8573	2099	658.602	134.992	-2.28653	0	**
E19-E27	miR-1	13016970	15549081	173545	36785	13332.2	2365.73	-2.49456	0	**
E19-E27	miR-449a	13016970	15549081	29	5	2.2279	0.3216	-2.79235	2.05253e-06	**
E19-E27	miR-320a	13016970	15549081	194	29	14.9036	1.8651	-2.99834	3.34468e-38	**
E19-E27	miR-5097	13016970	15549081	16182	2361	1243.15	151.842	-3.03336	0	**
E19-E27	miR-25-3p	13016970	15549081	15	2	1.1523	0.1286	-3.16355	0.000345612	**
E19-E27	let-7h	13016970	15549081	82	10	6.2995	0.6431	-3.29212	1.90868e-18	**
E19-E27	miR-5991	13016970	15549081	188	20	14.4427	1.2862	-3.48915	1.42478e-42	**
E19-E27	miR-4665-3p	13016970	15549081	4357	447	334.717	28.7477	-3.54142	0	**
E19-E27	miR-127-3p	13016970	15549081	15	0	1.1523	0.01	-6.84837	6.9117e-06	**
E19-E27	miR-202-5p	13016970	15549081	20	0	1.5365	0.01	-7.2635	1.35795e-07	**
E19-E27	miR-3958-3p	13016970	15549081	41	0	3.1497	0.01	-8.29907	9.22013e-15	**
E19-E27	miR-16-1-3p	13016970	15549081	5	18	0.3841	1.1576	1.59158	0.0220553	*
E19-E27	miR-217	13016970	15549081	11	31	0.8451	1.9937	1.23825	0.011386	*
E19-E27	miR-185-5p	13016970	15549081	18	8	1.3828	0.5145	-1.42635	0.0162693	*
E19-E27	miR-2184	13016970	15549081	85	201	6.5299	12.9268	0.985232	4.64205e-08
E19-E27	miR-4562	13016970	15549081	20	47	1.5365	3.0227	0.97619	0.00952125
E19-E27	miR-2131	13016970	15549081	174	408	13.3672	26.2395	0.973043	1.16831e-14
E19-E27	miR-128	13016970	15549081	45584	106122	3501.89	6824.97	0.962689	0
E19-E27	miR-140	13016970	15549081	98288	228018	7550.76	14664.4	0.957625	0
E19-E27	miR-128-3p	13016970	15549081	47630	109958	3659.07	7071.67	0.950574	0
E19-E27	miR-20	13016970	15549081	1912	4357	146.885	280.209	0.931817	3.3294e-131
E19-E27	miR-3966	13016970	15549081	11964	27231	919.108	1751.29	0.930114	0
E19-E27	miR-363-3p	13016970	15549081	11098	25181	852.579	1619.45	0.9256	0
E19-E27	let-7c	13016970	15549081	386967	874118	29727.9	56216.7	0.919182	0
E19-E27	miR-1552-5p	13016970	15549081	103	231	7.9127	14.8562	0.908823	4.25348e-08
E19-E27	miR-3896-5p	13016970	15549081	381	846	29.2695	54.4084	0.894431	3.37322e-25
E19-E27	miR-17-3p	13016970	15549081	414	914	31.8046	58.7816	0.886129	1.06594e-26
E19-E27	miR-1607	13016970	15549081	61	134	4.6862	8.6179	0.878918	5.14561e-05
E19-E27	miR-199a-3p	13016970	15549081	256996	563082	19743.2	36213.2	0.875163	0
E19-E27	miR-22-3p	13016970	15549081	616	1341	47.3228	86.243	0.865872	5.3355e-37
E19-E27	miR-425-5p	13016970	15549081	255	551	19.5898	35.4362	0.855121	8.01126e-16
E19-E27	miR-3676-5p	13016970	15549081	55	118	4.2253	7.5889	0.844837	0.000240974
E19-E27	miR-9-3-3p	13016970	15549081	83	178	6.3763	11.4476	0.844254	6.30076e-06
E19-E27	miR-455-3p	13016970	15549081	265	565	20.358	36.3366	0.835828	1.25139e-15
E19-E27	miR-100-5p	13016970	15549081	2144	4497	164.708	289.213	0.812222	1.01836e-107
E19-E27	miR-1957a	13016970	15549081	862	1806	66.2212	116.148	0.810603	3.39673e-44
E19-E27	let-7g-5p	13016970	15549081	61519	127235	4726.06	8182.8	0.791956	0
E19-E27	let-7g	13016970	15549081	60658	125379	4659.92	8063.43	0.79109	0
E19-E27	miR-2976	13016970	15549081	64	132	4.9167	8.4892	0.787938	0.000251403
E19-E27	miR-1790	13016970	15549081	44	90	3.3802	5.7881	0.775981	0.00292423
E19-E27	miR-148b-3p	13016970	15549081	27801	56004	2135.75	3601.76	0.753957	0
E19-E27	miR-152-3p	13016970	15549081	27482	55344	2111.24	3559.31	0.753504	0
E19-E27	miR-1422a-5p	13016970	15549081	56	112	4.3021	7.203	0.743557	0.00135534
E19-E27	miR-6713-3p	13016970	15549081	12	24	0.9219	1.5435	0.743523	0.147548
E19-E27	miR-214	13016970	15549081	2997	5955	230.238	382.981	0.734147	1.31117e-119
E19-E27	miR-214-3p	13016970	15549081	2792	5530	214.489	355.648	0.729545	5.06001e-110
E19-E27	miR-363	13016970	15549081	9126	17901	701.085	1151.26	0.71555	0
E19-E27	miR-17-5p	13016970	15549081	1533	2995	117.769	192.616	0.709763	1.07763e-57
E19-E27	miR-726	13016970	15549081	794	1549	60.9973	99.62	0.70769	1.62078e-30
E19-E27	miR-142	13016970	15549081	130	250	9.987	16.0781	0.686974	7.35254e-06
E19-E27	miR-1648-3p	13016970	15549081	5169	9885	397.097	635.729	0.67892	2.77402e-172
E19-E27	miR-4634	13016970	15549081	1572	2952	120.765	189.85	0.652656	2.44218e-49
E19-E27	miR-16c	13016970	15549081	11154	20798	856.881	1337.57	0.642448	0
E19-E27	miR-1013	13016970	15549081	409	758	31.4205	48.7489	0.633664	3.25058e-13
E19-E27	miR-1013-3p	13016970	15549081	233	430	17.8997	27.6544	0.627574	5.48393e-08
E19-E27	miR-4205-5p	13016970	15549081	2663	4909	204.579	315.71	0.625941	3.27167e-75
E19-E27	miR-15b	13016970	15549081	5209	9594	400.17	617.014	0.624691	1.17641e-144
E19-E27	miR-4485	13016970	15549081	15	27	1.1523	1.7364	0.591583	0.2085
E19-E27	miR-2487	13016970	15549081	8139	14551	625.261	935.811	0.581759	1.56351e-192
E19-E27	miR-1416	13016970	15549081	330	584	25.3515	37.5585	0.567068	7.14066e-09
E19-E27	miR-204-5p	13016970	15549081	13	23	0.9987	1.4792	0.566694	0.266636
E19-E27	miR-1662	13016970	15549081	145	256	11.1393	16.464	0.563656	0.000142056
E19-E27	miR-132-3p	13016970	15549081	20	35	1.5365	2.2509	0.550854	0.176571
E19-E27	miR-106a-5p	13016970	15549081	1843	3205	141.584	206.121	0.541833	8.52778e-39
E19-E27	miR-301b-3p	13016970	15549081	267	460	20.5117	29.5837	0.528355	1.45671e-06
E19-E27	miR-6596-5p	13016970	15549081	462	789	35.4921	50.7425	0.515697	6.57785e-10
E19-E27	miR-4110-5p	13016970	15549081	11535	19162	886.151	1232.36	0.475795	2.67998e-176
E19-E27	miR-6606-5p	13016970	15549081	26	43	1.9974	2.7654	0.469365	0.193985
E19-E27	miR-4028-3p	13016970	15549081	1224	2017	94.0311	129.718	0.464172	2.82368e-19
E19-E27	miR-7	13016970	15549081	65	107	4.9935	6.8814	0.462651	0.0407844
E19-E27	miR-206-3p	13016970	15549081	1090256	1778911	83756.5	114406	0.449892	0
E19-E27	miR-4507	13016970	15549081	2818	4560	216.487	293.265	0.437927	1.75138e-37
E19-E27	miR-9a-5p	13016970	15549081	90	144	6.9141	9.261	0.421627	0.0290697
E19-E27	miR-206	13016970	15549081	1129210	1799320	86749.1	115719	0.415702	0
E19-E27	miR-1416-3p	13016970	15549081	461	728	35.4153	46.8195	0.402737	2.28788e-06
E19-E27	miR-216b-5p	13016970	15549081	14	22	1.0755	1.4149	0.395693	0.43754
E19-E27	miR-27b-5p	13016970	15549081	809	1243	62.1496	79.9404	0.36318	2.01032e-08
E19-E27	miR-137b	13016970	15549081	17	26	1.306	1.6721	0.356506	0.441668
E19-E27	miR-3652	13016970	15549081	38	58	2.9193	3.7301	0.353592	0.244552
E19-E27	miR-1451-5p	13016970	15549081	261	397	20.0507	25.5321	0.34866	0.00231082
E19-E27	miR-4448	13016970	15549081	1040	1570	79.8957	100.971	0.337746	3.81632e-09
E19-E27	miR-6491	13016970	15549081	144	217	11.0625	13.9558	0.335187	0.0302789
E19-E27	miR-4508	13016970	15549081	6940	10451	533.15	672.13	0.334198	2.99453e-51
E19-E27	let-7a-5p	13016970	15549081	602	897	46.2473	57.6883	0.31891	2.47351e-05
E19-E27	miR-1369	13016970	15549081	186	275	14.289	17.6859	0.307695	0.0243522
E19-E27	let-7f-5p	13016970	15549081	1460422	2149081	112194	138213	0.300899	0
E19-E27	let-7f	13016970	15549081	1444850	2115833	110997	136074	0.29387	0
E19-E27	miR-6088	13016970	15549081	87	127	6.6836	8.1677	0.289304	0.150816
E19-E27	miR-6240	13016970	15549081	303	441	23.2773	28.3618	0.285025	0.0079231
E19-E27	miR-4443	13016970	15549081	506	736	38.8723	47.334	0.284134	0.000618236
E19-E27	miR-2970	13016970	15549081	374	544	28.7317	34.986	0.284134	0.00326371
E19-E27	let-7-5p	13016970	15549081	995748	1447710	76496.1	93105.8	0.283484	0
E19-E27	miR-101a-3p	13016970	15549081	27755	40172	2132.22	2583.56	0.277007	5.76083e-135
E19-E27	miR-101	13016970	15549081	28175	40625	2164.48	2612.69	0.271517	1.9292e-131
E19-E27	miR-133	13016970	15549081	4912	7043	377.354	452.953	0.263444	5.71074e-23
E19-E27	miR-148a	13016970	15549081	2888	4138	221.864	266.125	0.262428	4.8656e-14
E19-E27	miR-193a-3p	13016970	15549081	451	641	34.6471	41.2243	0.25076	0.00457521
E19-E27	miR-29b	13016970	15549081	19	27	1.4596	1.7364	0.250526	0.577038
E19-E27	miR-26-1-3p	13016970	15549081	408	578	31.3437	37.1726	0.246064	0.00819891
E19-E27	let-7k	13016970	15549081	1947	2744	149.574	176.474	0.238592	2.12107e-08
E19-E27	miR-24	13016970	15549081	5477	7708	420.758	495.721	0.236535	1.23287e-20
E19-E27	miR-1777	13016970	15549081	354	495	27.1953	31.8347	0.227243	0.0234512
E19-E27	miR-24-3p	13016970	15549081	5849	8158	449.337	524.661	0.22359	1.10153e-19
E19-E27	miR-3141	13016970	15549081	201	278	15.4414	17.8789	0.211454	0.113832
E19-E27	miR-22-5p	13016970	15549081	118	163	9.0651	10.4829	0.209643	0.23138
E19-E27	miR-29c-3p	13016970	15549081	155	214	11.9075	13.7629	0.208914	0.170925
E19-E27	miR-454-3p	13016970	15549081	301	412	23.1237	26.4967	0.19644	0.0725702
E19-E27	miR-200b-3p	13016970	15549081	79	108	6.069	6.9457	0.194661	0.366661
E19-E27	miR-3897-3p	13016970	15549081	47	64	3.6107	4.116	0.188964	0.503449
E19-E27	miR-2974	13016970	15549081	78	106	5.9922	6.8171	0.186072	0.392196
E19-E27	miR-2779	13016970	15549081	41282	55828	3171.4	3590.44	0.17904	6.43767e-82
E19-E27	miR-23a	13016970	15549081	5680	7679	436.353	493.856	0.178592	1.32468e-12
E19-E27	miR-200a	13016970	15549081	169	228	12.9831	14.6632	0.175565	0.232293
E19-E27	miR-6131	13016970	15549081	5601	7400	430.284	475.912	0.145405	1.18781e-08
E19-E27	miR-1345	13016970	15549081	1048	1377	80.5103	88.5583	0.137454	0.0200285
E19-E27	miR-1237-5p	13016970	15549081	20867	27266	1603.06	1753.54	0.129444	1.48265e-22
E19-E27	miR-31	13016970	15549081	386	503	29.6536	32.3492	0.125523	0.199416
E19-E27	miR-454	13016970	15549081	298	386	22.8932	24.8246	0.116851	0.295283
E19-E27	miR-6528	13016970	15549081	1918	2444	147.346	157.18	0.093206	0.0341441
E19-E27	miR-7-1-3p	13016970	15549081	27	34	2.0742	2.1866	0.0761343	0.850966
E19-E27	miR-193a-5p	13016970	15549081	606	763	46.5546	49.0704	0.0759293	0.334779
E19-E27	miR-1268	13016970	15549081	51	64	3.918	4.116	0.0711256	0.80215
E19-E27	miR-92a-3p	13016970	15549081	11787	14743	905.51	948.159	0.0663978	0.000193745
E19-E27	miR-4451	13016970	15549081	147	181	11.293	11.6406	0.0437366	0.790119
E19-E27	miR-6125	13016970	15549081	26	32	1.9974	2.058	0.0431197	0.922988
E19-E27	miR-153-3p	13016970	15549081	35	43	2.6888	2.7654	0.0405257	0.913025
E19-E27	miR-32-5p	13016970	15549081	18	22	1.3828	1.4149	0.0331076	0.958087
E19-E27	miR-1576	13016970	15549081	213	258	16.3633	16.5926	0.0200762	0.884917
E19-E27	miR-133-3p	13016970	15549081	4253	5151	326.727	331.274	0.0199362	0.505513
E19-E27	miR-1579	13016970	15549081	5291	6368	406.469	409.542	0.0108643	0.686396
E19-E27	miR-210-3p	13016970	15549081	1043	1227	80.1262	78.9114	-0.0220403	0.715077
E19-E27	miR-6239	13016970	15549081	6946	7992	533.611	513.985	-0.0540613	0.0223619
E19-E27	miR-23a-3p	13016970	15549081	3534	3980	271.492	255.964	-0.0849694	0.0108448
E19-E27	miR-2964	13016970	15549081	438	493	33.6484	31.7061	-0.0857775	0.363759
E19-E27	miR-190a	13016970	15549081	57	64	4.3789	4.116	-0.0893255	0.727208
E19-E27	miR-184-3p	13016970	15549081	1554	1725	119.383	110.939	-0.105826	0.0359534
E19-E27	miR-184	13016970	15549081	1570	1730	120.612	111.261	-0.116428	0.020608
E19-E27	miR-696	13016970	15549081	422	462	32.4192	29.7124	-0.125783	0.194669
E19-E27	miR-338-3p	13016970	15549081	32	35	2.4583	2.2509	-0.127159	0.710394
E19-E27	miR-26a-5p	13016970	15549081	22315	24219	1714.3	1557.58	-0.13831	5.52438e-25
E19-E27	miR-191	13016970	15549081	7094	7699	544.981	495.142	-0.138364	5.76851e-09
E19-E27	let-7e	13016970	15549081	154	161	11.8307	10.3543	-0.192305	0.235602
E19-E27	miR-150-5p	13016970	15549081	23	24	1.7669	1.5435	-0.195015	0.635254
E19-E27	miR-1559	13016970	15549081	75	78	5.7617	5.0164	-0.199842	0.388607
E19-E27	miR-19b	13016970	15549081	1205	1250	92.5715	80.3906	-0.203541	0.000477221
E19-E27	miR-19b-3p	13016970	15549081	1275	1297	97.9491	83.4133	-0.231755	4.66986e-05
E19-E27	miR-146b-5p	13016970	15549081	12899	13048	990.937	839.149	-0.239866	7.7842e-41
E19-E27	miR-30d	13016970	15549081	32329	32596	2483.6	2096.33	-0.24457	2.64022e-103
E19-E27	miR-152	13016970	15549081	1389	1400	106.707	90.0375	-0.245056	7.34968e-06
E19-E27	let-7i-5p	13016970	15549081	52046	52088	3998.32	3349.91	-0.255272	4.89968e-179
E19-E27	miR-1207-5p	13016970	15549081	29	29	2.2279	1.8651	-0.256431	0.493279
E19-E27	let-7i	13016970	15549081	51634	51445	3966.67	3308.56	-0.261726	3.17001e-186
E19-E27	let-7j	13016970	15549081	50595	49781	3886.85	3201.54	-0.279835	4.22826e-207
E19-E27	miR-1261	13016970	15549081	1039	1012	79.8189	65.0842	-0.294423	3.83557e-06
E19-E27	miR-1587	13016970	15549081	151	147	11.6002	9.4539	-0.295168	0.0769871
E19-E27	miR-4206-3p	13016970	15549081	16433	15812	1262.43	1016.91	-0.312012	6.48141e-84
E19-E27	miR-3120-3p	13016970	15549081	96	92	7.375	5.9167	-0.31785	0.130124
E19-E27	miR-181a-3p	13016970	15549081	1150	1063	88.3462	68.3642	-0.369927	1.64633e-09
E19-E27	miR-3178	13016970	15549081	816	752	62.6874	48.363	-0.374272	2.82091e-07
E19-E27	miR-139-3p	13016970	15549081	483	438	37.1054	28.1689	-0.397526	2.91306e-05
E19-E27	miR-2305	13016970	15549081	505	453	38.7955	29.1336	-0.413205	9.38005e-06
E19-E27	miR-758-5p	13016970	15549081	14943	13383	1147.96	860.694	-0.415504	1.31202e-129
E19-E27	miR-2966	13016970	15549081	2111	1862	162.173	119.75	-0.43751	1.28306e-21
E19-E27	miR-5109	13016970	15549081	787	667	60.4595	42.8964	-0.495112	6.31493e-11
E19-E27	miR-6724-5p	13016970	15549081	19	16	1.4596	1.029	-0.50433	0.300336
E19-E27	miR-6643-5p	13016970	15549081	373	314	28.6549	20.1941	-0.504848	4.62834e-06
E19-E27	miR-5112	13016970	15549081	644	540	49.4739	34.7287	-0.510539	1.19489e-09
E19-E27	miR-87a-3p	13016970	15549081	164	136	12.5989	8.7465	-0.52652	0.00159549
E19-E27	miR-4026-5p	13016970	15549081	33	27	2.5352	1.7364	-0.546	0.14313
E19-E27	miR-1454	13016970	15549081	32	26	2.4583	1.6721	-0.556	0.142729
E19-E27	miR-3535	13016970	15549081	56	45	4.3021	2.8941	-0.571926	0.0467722
E19-E27	miR-72-5p	13016970	15549081	342	274	26.2734	17.6216	-0.576258	7.5531e-07
E19-E27	miR-596	13016970	15549081	620	491	47.6301	31.5774	-0.592981	8.2522e-12
E19-E27	miR-6538	13016970	15549081	439	324	33.7252	20.8372	-0.694666	3.54834e-11
E19-E27	miR-210-5p	13016970	15549081	513	378	39.4101	24.3101	-0.69701	6.98994e-13
E19-E27	miR-375	13016970	15549081	235	173	18.0534	11.1261	-0.698323	1.13401e-06
E19-E27	miR-2881	13016970	15549081	357	261	27.4257	16.7856	-0.708304	1.24355e-09
E19-E27	miR-126-5p	13016970	15549081	372	265	28.5781	17.0428	-0.745748	8.7343e-11
E19-E27	miR-126-3p	13016970	15549081	200	141	15.3646	9.0681	-0.760738	1.30328e-06
E19-E27	miR-425-3p	13016970	15549081	43	30	3.3034	1.9294	-0.775799	0.0226654
E19-E27	let-7b-5p	13016970	15549081	311547	212939	23933.9	13694.6	-0.805445	0
E19-E27	miR-1231	13016970	15549081	716	486	55.0051	31.2559	-0.815437	2.30653e-22
E19-E27	miR-2126	13016970	15549081	7393	4996	567.951	321.305	-0.821822	2.12192e-217
E19-E27	miR-4332	13016970	15549081	479	323	36.7981	20.7729	-0.824929	9.33469e-16
E19-E27	miR-139-5p	13016970	15549081	816	550	62.6874	35.3719	-0.825572	9.04328e-26
E19-E27	miR-4791	13016970	15549081	54	36	4.1484	2.3152	-0.841418	0.0061548
E19-E27	let-7	13016970	15549081	51508	33549	3956.99	2157.62	-0.874962	0
E19-E27	miR-2989	13016970	15549081	83	54	6.3763	3.4729	-0.876579	0.000432619
E19-E27	miR-223-5p	13016970	15549081	14	9	1.0755	0.5788	-0.893871	0.144473
E19-E27	miR-2371	13016970	15549081	12953	8233	995.086	529.485	-0.910232	0
E19-E27	miR-98-5p	13016970	15549081	103	63	7.9127	4.0517	-0.965643	2.09259e-05
E19-E27	miR-6087	13016970	15549081	87	53	6.6836	3.4086	-0.971446	8.53129e-05

## Sheet: Sheet3
pairwise	miR-name	E19-total-reads	E13-total-reads	E19-expressed	E13-expressed	E19-std	E13-std	fold-change(log2 E13/E19)	p-value	sig-lable
E19-E13	miR-2995	13016970	14580115	0	36	0.01	2.4691	7.94784	1.1175e-10	**
E19-E13	miR-490-3p	13016970	14580115	0	26	0.01	1.7833	7.47841	6.59582e-08	**
E19-E13	miR-1940	13016970	14580115	15	1981	1.1523	135.87	6.88157	0	**
E19-E13	miR-590-3p	13016970	14580115	2	42	0.1536	2.8806	4.22912	5.63185e-10	**
E19-E13	miR-4175-3p	13016970	14580115	374	4333	28.7317	297.186	3.37065	0	**
E19-E13	miR-499	13016970	14580115	10316	105598	792.504	7242.6	3.19202	0	**
E19-E13	miR-1260	13016970	14580115	409	3858	31.4205	264.607	3.07407	0	**
E19-E13	miR-4286	13016970	14580115	42	346	3.2266	23.731	2.87869	1.3656e-53	**
E19-E13	miR-6243	13016970	14580115	277	2274	21.2799	155.966	2.87367	0	**
E19-E13	miR-2954	13016970	14580115	1791	14182	137.59	972.695	2.82162	0	**
E19-E13	miR-5097	13016970	14580115	16182	123837	1243.15	8493.55	2.77237	0	**
E19-E13	miR-2954-3p	13016970	14580115	1824	13933	140.125	955.617	2.76972	0	**
E19-E13	miR-1386	13016970	14580115	162	1236	12.4453	84.773	2.768	1.10642e-179	**
E19-E13	miR-1329	13016970	14580115	7	53	0.5378	3.6351	2.75685	5.72537e-09	**
E19-E13	miR-1561	13016970	14580115	11	83	0.8451	5.6927	2.75192	2.47691e-13	**
E19-E13	miR-1434-3p	13016970	14580115	3	22	0.2305	1.5089	2.71066	0.000266353	**
E19-E13	miR-5310	13016970	14580115	172	1212	13.2135	83.1269	2.6533	2.0127e-168	**
E19-E13	miR-1790	13016970	14580115	44	298	3.3802	20.4388	2.59613	1.10117e-41	**
E19-E13	miR-1763	13016970	14580115	3064	20628	235.385	1414.8	2.58751	0	**
E19-E13	miR-223-5p	13016970	14580115	14	90	1.0755	6.1728	2.52092	3.61497e-13	**
E19-E13	miR-4510	13016970	14580115	274	1759	21.0494	120.644	2.5189	6.55431e-230	**
E19-E13	miR-3201	13016970	14580115	4822	30529	370.44	2093.88	2.49887	0	**
E19-E13	miR-5100	13016970	14580115	890	5454	68.3723	374.071	2.45183	0	**
E19-E13	miR-2478	13016970	14580115	343	2100	26.3502	144.032	2.4505	1.31792e-265	**
E19-E13	miR-5109	13016970	14580115	787	4539	60.4595	311.314	2.36433	0	**
E19-E13	miR-6238	13016970	14580115	917	5227	70.4465	358.502	2.34738	0	**
E19-E13	miR-6317	13016970	14580115	20308	113274	1560.12	7769.07	2.31609	0	**
E19-E13	miR-6713-3p	13016970	14580115	12	66	0.9219	4.5267	2.29578	4.18354e-09	**
E19-E13	miR-347	13016970	14580115	100	549	7.6823	37.654	2.29319	1.54467e-65	**
E19-E13	miR-4171-5p	13016970	14580115	147	782	11.293	53.6347	2.24774	1.95232e-90	**
E19-E13	miR-6538	13016970	14580115	439	2292	33.7252	157.2	2.22071	1.19013e-257	**
E19-E13	miR-3886-5p	13016970	14580115	2630	13577	202.044	931.2	2.20442	0	**
E19-E13	miR-2487	13016970	14580115	8139	41820	625.261	2868.29	2.19766	0	**
E19-E13	miR-2188	13016970	14580115	358	1816	27.5026	124.553	2.17912	7.56179e-200	**
E19-E13	miR-3968	13016970	14580115	249	1261	19.1289	86.4877	2.17674	3.66459e-139	**
E19-E13	miR-4130-3p	13016970	14580115	379	1900	29.1158	130.315	2.16212	5.55207e-207	**
E19-E13	miR-2190	13016970	14580115	4299	21484	330.261	1473.51	2.15758	0	**
E19-E13	miR-3182	13016970	14580115	6181	30076	474.842	2062.81	2.11909	0	**
E19-E13	miR-144	13016970	14580115	2606	12546	200.2	860.487	2.10371	0	**
E19-E13	miR-1753	13016970	14580115	299	1423	22.97	97.5987	2.08711	8.78852e-149	**
E19-E13	miR-3966	13016970	14580115	11964	56328	919.108	3863.34	2.07154	0	**
E19-E13	miR-3896-5p	13016970	14580115	381	1792	29.2695	122.907	2.0701	6.11588e-185	**
E19-E13	miR-144-3p	13016970	14580115	2589	12165	198.894	834.356	2.06866	0	**
E19-E13	miR-124	13016970	14580115	11	50	0.8451	3.4293	2.02072	2.50231e-06	**
E19-E13	miR-4454	13016970	14580115	584	2644	44.8645	181.343	2.01507	1.09423e-262	**
E19-E13	miR-124-3p	13016970	14580115	10	45	0.7682	3.0864	2.00637	9.03636e-06	**
E19-E13	miR-716b	13016970	14580115	7872	35044	604.749	2403.55	1.99076	0	**
E19-E13	miR-21-3p	13016970	14580115	112	495	8.6042	33.9503	1.98031	1.5659e-49	**
E19-E13	miR-5115	13016970	14580115	1626	7165	124.914	491.423	1.97603	0	**
E19-E13	miR-6412	13016970	14580115	271	1192	20.819	81.7552	1.97341	2.61575e-116	**
E19-E13	miR-4507	13016970	14580115	2818	12304	216.487	843.889	1.96278	0	**
E19-E13	miR-4448	13016970	14580115	1040	4452	79.8957	305.347	1.93426	0	**
E19-E13	miR-1648-3p	13016970	14580115	5169	21962	397.097	1506.3	1.92344	0	**
E19-E13	miR-2137	13016970	14580115	222	927	17.0547	63.5797	1.8984	2.16988e-86	**
E19-E13	miR-4651	13016970	14580115	6131	24638	471	1689.84	1.84308	0	**
E19-E13	miR-6240	13016970	14580115	303	1202	23.2773	82.4411	1.82444	9.59557e-106	**
E19-E13	miR-196a-5p	13016970	14580115	422	1662	32.4192	113.991	1.814	2.24664e-144	**
E19-E13	miR-4499	13016970	14580115	1974	7697	151.648	527.911	1.79957	0	**
E19-E13	miR-383	13016970	14580115	52	199	3.9948	13.6487	1.77257	3.66645e-18	**
E19-E13	miR-4205-5p	13016970	14580115	2663	10124	204.579	694.37	1.76305	0	**
E19-E13	miR-6528	13016970	14580115	1918	7166	147.346	491.491	1.73796	0	**
E19-E13	miR-4485	13016970	14580115	15	55	1.1523	3.7723	1.71093	9.89247e-06	**
E19-E13	miR-301b-5p	13016970	14580115	128	454	9.8333	31.1383	1.66294	2.99816e-36	**
E19-E13	miR-6087	13016970	14580115	87	304	6.6836	20.8503	1.64137	2.29594e-24	**
E19-E13	miR-33a-5p	13016970	14580115	850	2968	65.2994	203.565	1.64035	6.64684e-223	**
E19-E13	miR-1579	13016970	14580115	5291	18371	406.469	1260	1.63221	0	**
E19-E13	miR-1013	13016970	14580115	409	1418	31.4205	97.2557	1.63008	1.47181e-106	**
E19-E13	miR-3488	13016970	14580115	46	159	3.5338	10.9053	1.62574	2.82829e-13	**
E19-E13	miR-6088	13016970	14580115	87	300	6.6836	20.576	1.62227	1.08182e-23	**
E19-E13	miR-6320	13016970	14580115	5	17	0.3841	1.166	1.60201	0.022177	*
E19-E13	miR-6491	13016970	14580115	144	478	11.0625	32.7844	1.56733	4.0805e-35	**
E19-E13	miR-15b-3p	13016970	14580115	16	53	1.2292	3.6351	1.56428	4.7253e-05	**
E19-E13	miR-1013-3p	13016970	14580115	233	770	17.8997	52.8117	1.56092	3.13053e-55	**
E19-E13	miR-1345	13016970	14580115	1048	3448	80.5103	236.487	1.55451	1.7283e-239	**
E19-E13	miR-1957a	13016970	14580115	862	2815	66.2212	193.071	1.54377	6.09279e-194	**
E19-E13	miR-3676-5p	13016970	14580115	55	179	4.2253	12.277	1.53883	9.3571e-14	**
E19-E13	miR-451	13016970	14580115	1607	5222	123.454	358.159	1.53662	0	**
E19-E13	let-7e-5p	13016970	14580115	256	821	19.6666	56.3096	1.51763	1.76357e-56	**
E19-E13	miR-4443	13016970	14580115	506	1603	38.8723	109.944	1.49996	9.5365e-107	**
E19-E13	miR-223-3p	13016970	14580115	43	135	3.3034	9.2592	1.48694	2.94844e-10	**
E19-E13	miR-6596-5p	13016970	14580115	462	1446	35.4921	99.1762	1.4825	7.50109e-95	**
E19-E13	miR-3814-3p	13016970	14580115	87	271	6.6836	18.587	1.4756	5.69152e-19	**
E19-E13	miR-4028-3p	13016970	14580115	1224	3708	94.0311	254.319	1.43543	4.90308e-229	**
E19-E13	miR-1422a-5p	13016970	14580115	56	168	4.3021	11.5225	1.42134	1.02219e-11	**
E19-E13	miR-457b	13016970	14580115	16	48	1.2292	3.2922	1.42133	0.000313505	**
E19-E13	miR-4562	13016970	14580115	20	60	1.5365	4.1152	1.42131	5.35823e-05	**
E19-E13	miR-4110-5p	13016970	14580115	11535	34177	886.151	2344.08	1.4034	0	**
E19-E13	miR-142-3p	13016970	14580115	10	29	0.7682	1.989	1.37249	0.00680773	**
E19-E13	miR-551b-3p	13016970	14580115	112	324	8.6042	22.222	1.36888	3.60056e-20	**
E19-E13	miR-1554	13016970	14580115	44	127	3.3802	8.7105	1.36565	9.89236e-09	**
E19-E13	miR-4332	13016970	14580115	479	1339	36.7981	91.8374	1.31945	4.40249e-74	**
E19-E13	miR-192	13016970	14580115	9	25	0.6914	1.7147	1.31036	0.0156257	*
E19-E13	miR-138-5p	13016970	14580115	98	272	7.5286	18.6555	1.30915	3.85356e-16	**
E19-E13	miR-4508	13016970	14580115	6940	18867	533.15	1294.02	1.27925	0	**
E19-E13	miR-1306-5p	13016970	14580115	17	46	1.306	3.155	1.27249	0.0011913	**
E19-E13	miR-1357	13016970	14580115	76	202	5.8385	13.8545	1.24668	1.46636e-11	**
E19-E13	miR-696	13016970	14580115	422	1101	32.4192	75.5138	1.21989	2.07559e-54	**
E19-E13	miR-4634	13016970	14580115	1572	4033	120.765	276.61	1.19564	2.25556e-188	**
E19-E13	miR-6239	13016970	14580115	6946	17793	533.611	1220.36	1.19345	0	**
E19-E13	miR-18a-3p	13016970	14580115	6	15	0.4609	1.0288	1.15844	0.0940133
E19-E13	miR-460a	13016970	14580115	168	412	12.9062	28.2577	1.13058	3.98435e-19	**
E19-E13	miR-1237-5p	13016970	14580115	20867	50345	1603.06	3452.99	1.10702	0	**
E19-E13	miR-1397-5p	13016970	14580115	23	55	1.7669	3.7723	1.09422	0.00162507	**
E19-E13	miR-217	13016970	14580115	11	26	0.8451	1.7833	1.07736	0.0344587	*
E19-E13	miR-2981	13016970	14580115	542	1260	41.638	86.4191	1.05345	2.07932e-49	**
E19-E13	miR-6236	13016970	14580115	373	851	28.6549	58.3672	1.02638	1.41069e-32	**
E19-E13	miR-2779	13016970	14580115	41282	94051	3171.4	6450.64	1.02432	0	**
E19-E13	miR-212-5p	13016970	14580115	141	320	10.832	21.9477	1.01877	4.63419e-13	**
E19-E13	miR-92a-1-5p	13016970	14580115	2536	5755	194.823	394.716	1.01865	1.93528e-207	**
E19-E13	miR-1677-5p	13016970	14580115	156	350	11.9844	24.0053	1.0022	8.20245e-14	**
E19-E13	miR-489	13016970	14580115	377	845	28.9622	57.9556	1.00078	4.11793e-31	**
E19-E13	miR-181b	13016970	14580115	30759	67868	2362.99	4654.83	0.978114	0
E19-E13	let-7d-5p	13016970	14580115	900	1985	69.1405	136.144	0.977534	3.79959e-68
E19-E13	miR-5986	13016970	14580115	42	92	3.2266	6.31	0.967625	0.00021437
E19-E13	miR-4270	13016970	14580115	11	24	0.8451	1.6461	0.961858	0.0646209
E19-E13	miR-10a-5p	13016970	14580115	6058	13129	465.392	900.473	0.952235	0
E19-E13	miR-99a-3p	13016970	14580115	43	93	3.3034	6.3786	0.949288	0.000249278
E19-E13	miR-4451	13016970	14580115	147	312	11.293	21.399	0.922115	4.78625e-11
E19-E13	miR-5126	13016970	14580115	584	1239	44.8645	84.9788	0.921529	2.5735e-39
E19-E13	miR-2881	13016970	14580115	357	756	27.4257	51.8514	0.918855	1.6228e-24
E19-E13	miR-145-3p	13016970	14580115	28	59	2.151	4.0466	0.911703	0.0049478
E19-E13	miR-2131	13016970	14580115	174	362	13.3672	24.8283	0.893288	5.19611e-12
E19-E13	miR-5787	13016970	14580115	627	1299	48.1679	89.0939	0.887255	1.05166e-38
E19-E13	miR-1306-3p	13016970	14580115	44	91	3.3802	6.2414	0.884761	0.000637406
E19-E13	miR-2126	13016970	14580115	7393	15205	567.951	1042.86	0.876706	0
E19-E13	miR-34c	13016970	14580115	24	49	1.8437	3.3607	0.866158	0.0143707
E19-E13	miR-18b	13016970	14580115	264	530	20.2812	36.3509	0.841848	1.95899e-15
E19-E13	miR-1434	13016970	14580115	19	38	1.4596	2.6063	0.83643	0.0370411
E19-E13	let-7a-1-3p	13016970	14580115	13	26	0.9987	1.7833	0.836426	0.0867607
E19-E13	miR-365-2-5p	13016970	14580115	261	522	20.0507	35.8022	0.836396	4.50385e-15
E19-E13	miR-130a-3p	13016970	14580115	1013	2023	77.8215	138.751	0.834253	1.33217e-53
E19-E13	miR-1231	13016970	14580115	716	1415	55.0051	97.05	0.819163	6.7529e-37
E19-E13	miR-3652	13016970	14580115	38	73	2.9193	5.0068	0.778266	0.00619686
E19-E13	miR-1346	13016970	14580115	18	34	1.3828	2.3319	0.753913	0.071775
E19-E13	miR-2374	13016970	14580115	92	173	7.0677	11.8655	0.74746	4.35467e-05
E19-E13	miR-130a	13016970	14580115	6118	11450	470.002	785.316	0.740607	2.74217e-240
E19-E13	miR-365a-3p	13016970	14580115	232	434	17.8229	29.7666	0.739962	1.26479e-10
E19-E13	miR-3178	13016970	14580115	816	1525	62.6874	104.594	0.73856	1.99713e-33
E19-E13	miR-4665-3p	13016970	14580115	4357	7942	334.717	544.715	0.702559	9.14858e-153
E19-E13	miR-3195	13016970	14580115	824	1497	63.302	102.674	0.697749	6.75178e-30
E19-E13	miR-758-5p	13016970	14580115	14943	26971	1147.96	1849.85	0.688331	0
E19-E13	miR-455a	13016970	14580115	185	333	14.2122	22.8393	0.684389	1.44494e-07
E19-E13	miR-596	13016970	14580115	620	1115	47.6301	76.474	0.683096	6.57637e-22
E19-E13	miR-2288	13016970	14580115	1093	1930	83.9673	132.372	0.6567	2.22625e-34
E19-E13	miR-125b-5p	13016970	14580115	4471	7565	343.475	518.857	0.595134	5.04394e-109
E19-E13	miR-726	13016970	14580115	794	1333	60.9973	91.4259	0.583858	5.6992e-20
E19-E13	miR-2127	13016970	14580115	31	52	2.3815	3.5665	0.582638	0.0745192
E19-E13	miR-1777	13016970	14580115	354	592	27.1953	40.6032	0.578236	1.52737e-09
E19-E13	miR-4206-3p	13016970	14580115	16433	26692	1262.43	1830.71	0.536203	6.49750237712645e-315
E19-E13	miR-1335	13016970	14580115	1469	2371	112.853	162.619	0.527052	9.07893e-29
E19-E13	miR-456	13016970	14580115	13135	20987	1009.07	1439.43	0.512471	1.15214e-228
E19-E13	miR-1607	13016970	14580115	61	97	4.6862	6.6529	0.505565	0.0312543
E19-E13	miR-1597-3p	13016970	14580115	39	62	2.9961	4.2524	0.505192	0.0864543
E19-E13	miR-99a-5p	13016970	14580115	2312	3673	177.614	251.918	0.504209	2.14086e-40
E19-E13	miR-142	13016970	14580115	130	204	9.987	13.9917	0.486448	0.00247971
E19-E13	miR-143-3p	13016970	14580115	6292	9867	483.369	676.744	0.485484	1.49001e-98
E19-E13	miR-132-5p	13016970	14580115	29	45	2.2279	3.0864	0.470241	0.173092
E19-E13	miR-9-3-3p	13016970	14580115	83	128	6.3763	8.7791	0.461354	0.0226798
E19-E13	miR-551a	13016970	14580115	26	40	1.9974	2.7435	0.457894	0.210965
E19-E13	miR-199a-3p	13016970	14580115	256996	394341	19743.2	27046.5	0.454089	0
E19-E13	miR-143	13016970	14580115	6189	9471	475.456	649.583	0.450202	1.11149e-82
E19-E13	miR-2136	13016970	14580115	6819	10397	523.855	713.095	0.444927	1.126e-88
E19-E13	miR-122-5p	13016970	14580115	446	678	34.263	46.5017	0.440632	4.46006e-07
E19-E13	miR-129-2-3p	13016970	14580115	2626	3959	201.737	271.534	0.42866	1.15589e-32
E19-E13	miR-5112	13016970	14580115	644	952	49.4739	65.2944	0.400292	4.38769e-08
E19-E13	miR-2184	13016970	14580115	85	124	6.5299	8.5047	0.381199	0.0602919
E19-E13	miR-107	13016970	14580115	71695	103914	5507.81	7127.1	0.371837	0
E19-E13	miR-4466	13016970	14580115	1632	2345	125.375	160.835	0.359338	7.71548e-15
E19-E13	miR-103a-3p	13016970	14580115	56571	81126	4345.94	5564.15	0.356493	0
E19-E13	miR-2371	13016970	14580115	12953	18512	995.086	1269.67	0.351566	1.33952e-101
E19-E13	miR-140-3p	13016970	14580115	86721	121649	6662.15	8343.49	0.324663	0
E19-E13	miR-1268	13016970	14580115	51	71	3.918	4.8696	0.313686	0.238792
E19-E13	miR-2976	13016970	14580115	64	89	4.9167	6.1042	0.312112	0.188376
E19-E13	miR-17-3p	13016970	14580115	414	575	31.8046	39.4373	0.310325	0.000810654
E19-E13	miR-22-3p	13016970	14580115	616	854	47.3228	58.5729	0.307698	5.10776e-05
E19-E13	miR-6125	13016970	14580115	26	36	1.9974	2.4691	0.305862	0.417717
E19-E13	miR-129-5p	13016970	14580115	108	148	8.2969	10.1508	0.290949	0.111326
E19-E13	miR-152-3p	13016970	14580115	27482	37343	2111.24	2561.23	0.278742	1.32535e-131
E19-E13	miR-148b-3p	13016970	14580115	27801	37752	2135.75	2589.28	0.277808	3.44282e-132
E19-E13	miR-4674	13016970	14580115	7508	10185	576.785	698.554	0.276337	1.22443e-36
E19-E13	miR-140	13016970	14580115	98288	132640	7550.76	9097.32	0.26882	0
E19-E13	miR-425-5p	13016970	14580115	255	342	19.5898	23.4566	0.259891	0.0292484
E19-E13	miR-363-3p	13016970	14580115	11098	14865	852.579	1019.54	0.258011	1.96482e-46
E19-E13	miR-7	13016970	14580115	65	86	4.9935	5.8984	0.240272	0.314108
E19-E13	miR-2305	13016970	14580115	505	667	38.7955	45.7472	0.237794	0.00511408
E19-E13	miR-6724-5p	13016970	14580115	19	25	1.4596	1.7147	0.232383	0.608332
E19-E13	miR-21-5p	13016970	14580115	8326	10882	639.627	746.359	0.22264	2.18025e-26
E19-E13	miR-10a-3p	13016970	14580115	17	22	1.306	1.5089	0.208342	0.667343
E19-E13	miR-100-5p	13016970	14580115	2144	2766	164.708	189.71	0.203887	8.54453e-07
E19-E13	miR-4492	13016970	14580115	7609	9649	584.545	661.792	0.179064	4.98302e-16
E19-E13	miR-221-3p	13016970	14580115	12785	15683	982.179	1075.64	0.131141	2.19653e-14
E19-E13	miR-1261	13016970	14580115	1039	1269	79.8189	87.0364	0.124888	0.0384911
E19-E13	miR-128	13016970	14580115	45584	55580	3501.89	3812.04	0.12243	3.24349e-41
E19-E13	miR-128-3p	13016970	14580115	47630	57595	3659.07	3950.24	0.110465	3.52064e-35
E19-E13	miR-301b-3p	13016970	14580115	267	321	20.5117	22.0163	0.102125	0.394494
E19-E13	miR-87a-3p	13016970	14580115	164	197	12.5989	13.5116	0.100901	0.511075
E19-E13	miR-6606-5p	13016970	14580115	26	31	1.9974	2.1262	0.090154	0.823667
E19-E13	miR-221	13016970	14580115	13285	15833	1020.59	1085.93	0.089528	1.30516e-07
E19-E13	miR-1576	13016970	14580115	213	251	16.3633	17.2152	0.0732192	0.588525
E19-E13	miR-20	13016970	14580115	1912	2235	146.885	153.291	0.061584	0.170807
E19-E13	miR-1369	13016970	14580115	186	217	14.289	14.8833	0.0587895	0.686496
E19-E13	miR-6131	13016970	14580115	5601	6514	430.284	446.773	0.0542508	0.0390429
E19-E13	let-7g-5p	13016970	14580115	61519	70446	4726.06	4831.65	0.0318773	6.20483e-05
E19-E13	miR-363	13016970	14580115	9126	10439	701.085	715.975	0.0303205	0.142572
E19-E13	let-7g	13016970	14580115	60658	69353	4659.92	4756.68	0.0296519	0.000217544
E19-E13	miR-454-3p	13016970	14580115	301	343	23.1237	23.5252	0.0248347	0.829894
E19-E13	let-7c	13016970	14580115	386967	433187	29727.9	29710.8	-0.00082902	0.794964
E19-E13	miR-454	13016970	14580115	298	333	22.8932	22.8393	-0.0034007	0.974055
E19-E13	miR-214	13016970	14580115	2997	3273	230.238	224.484	-0.036514	0.316471
E19-E13	miR-668	13016970	14580115	3929	4270	301.837	292.865	-0.0435349	0.172118
E19-E13	miR-2974	13016970	14580115	78	84	5.9922	5.7613	-0.0566914	0.798823
E19-E13	miR-338-3p	13016970	14580115	32	34	2.4583	2.3319	-0.0761551	0.82463
E19-E13	miR-1416	13016970	14580115	330	350	25.3515	24.0053	-0.0787182	0.475737
E19-E13	miR-1552-5p	13016970	14580115	103	108	7.9127	7.4073	-0.0952223	0.629138
E19-E13	miR-375	13016970	14580115	235	242	18.0534	16.5979	-0.12127	0.357687
E19-E13	miR-106a-5p	13016970	14580115	1843	1883	141.584	129.149	-0.132631	0.00502344
E19-E13	miR-190a	13016970	14580115	57	58	4.3789	3.978	-0.138525	0.603727
E19-E13	miR-214-3p	13016970	14580115	2792	2819	214.489	193.345	-0.149724	0.000101786
E19-E13	miR-2861	13016970	14580115	21595	21638	1658.99	1484.08	-0.160739	5.2013e-31
E19-E13	miR-15b	13016970	14580115	5209	5170	400.17	354.592	-0.174451	7.3462e-10
E19-E13	miR-17-5p	13016970	14580115	1533	1519	117.769	104.183	-0.176844	0.000709506
E19-E13	miR-1662	13016970	14580115	145	143	11.1393	9.8079	-0.183642	0.279183
E19-E13	miR-9a-5p	13016970	14580115	90	88	6.9141	6.0356	-0.196044	0.363385
E19-E13	miR-3141	13016970	14580115	201	195	15.4414	13.3744	-0.207329	0.152336
E19-E13	miR-27b-5p	13016970	14580115	809	779	62.1496	53.4289	-0.218125	0.00258898
E19-E13	miR-2970	13016970	14580115	374	352	28.7317	24.1425	-0.251068	0.0190279
E19-E13	miR-148a	13016970	14580115	2888	2663	221.864	182.646	-0.280627	4.34654e-13
E19-E13	miR-101a-3p	13016970	14580115	27755	25289	2132.22	1734.49	-0.297846	7.60269e-125
E19-E13	miR-16c	13016970	14580115	11154	10156	856.881	696.565	-0.298837	1.32113e-51
E19-E13	miR-101	13016970	14580115	28175	25603	2164.48	1756.02	-0.301711	8.55469e-130
E19-E13	let-7a-5p	13016970	14580115	602	541	46.2473	37.1053	-0.317744	0.000197979
E19-E13	miR-7-1-3p	13016970	14580115	27	24	2.0742	1.6461	-0.333503	0.40869
E19-E13	miR-32-5p	13016970	14580115	18	16	1.3828	1.0974	-0.333503	0.499622
E19-E13	miR-150-5p	13016970	14580115	23	20	1.7669	1.3717	-0.365255	0.406711
E19-E13	miR-126-5p	13016970	14580115	372	320	28.5781	21.9477	-0.38084	0.000523065
E19-E13	let-7f-5p	13016970	14580115	1460422	1224473	112194	83982.4	-0.417833	0
E19-E13	let-7f	13016970	14580115	1444850	1205254	110997	82664.2	-0.425191	0
E19-E13	miR-6643-5p	13016970	14580115	373	307	28.6549	21.0561	-0.444544	6.06753e-05
E19-E13	miR-132-3p	13016970	14580115	20	16	1.5365	1.0974	-0.485558	0.315528
E19-E13	miR-26-1-3p	13016970	14580115	408	325	31.3437	22.2906	-0.49174	4.18428e-06
E19-E13	miR-216b-5p	13016970	14580115	14	11	1.0755	0.7545	-0.511415	0.379569
E19-E13	miR-22-5p	13016970	14580115	118	90	9.0651	6.1728	-0.554398	0.00580278
E19-E13	miR-133	13016970	14580115	4912	3715	377.354	254.799	-0.566557	9.26185e-74
E19-E13	miR-455-3p	13016970	14580115	265	195	20.358	13.3744	-0.606122	7.3858e-06
E19-E13	miR-1416-3p	13016970	14580115	461	338	35.4153	23.1823	-0.611349	2.54195e-09
E19-E13	miR-1451-5p	13016970	14580115	261	191	20.0507	13.1	-0.614086	6.77842e-06
E19-E13	miR-187-5p	13016970	14580115	51	37	3.918	2.5377	-0.626596	0.0432543
E19-E13	miR-152	13016970	14580115	1389	1007	106.707	69.0667	-0.627591	3.29328e-26
E19-E13	let-7-5p	13016970	14580115	995748	717634	76496.1	49220.1	-0.636141	0
E19-E13	miR-153-3p	13016970	14580115	35	25	2.6888	1.7147	-0.649006	0.0844606
E19-E13	miR-23a	13016970	14580115	5680	4008	436.353	274.895	-0.666617	4.40226e-113
E19-E13	miR-126-3p	13016970	14580115	200	141	15.3646	9.6707	-0.667918	2.1869e-05
E19-E13	miR-206-3p	13016970	14580115	1090256	760627	83756.5	52168.8	-0.683014	0
E19-E13	let-7k	13016970	14580115	1947	1339	149.574	91.8374	-0.703706	8.50048e-44
E19-E13	miR-206	13016970	14580115	1129210	769238	86749.1	52759.4	-0.71742	0
E19-E13	miR-3535	13016970	14580115	56	38	4.3021	2.6063	-0.723038	0.0162387
E19-E13	miR-193a-5p	13016970	14580115	606	405	46.5546	27.7776	-0.745002	4.00504e-16
E19-E13	miR-1587	13016970	14580115	151	100	11.6002	6.8587	-0.758143	3.76765e-05
E19-E13	miR-133-3p	13016970	14580115	4253	2791	326.727	191.425	-0.771307	1.87372e-109
E19-E13	miR-193a-3p	13016970	14580115	451	293	34.6471	20.0959	-0.785833	1.93027e-13
E19-E13	miR-24	13016970	14580115	5477	3542	420.758	242.934	-0.79243	5.04112e-147
E19-E13	miR-92a-3p	13016970	14580115	11787	7560	905.51	518.514	-0.804347	3.65608577922522e-322
E19-E13	miR-24-3p	13016970	14580115	5849	3739	449.337	256.445	-0.809146	1.46971e-162
E19-E13	miR-3120-3p	13016970	14580115	96	61	7.375	4.1838	-0.817829	0.000454862
E19-E13	miR-26a-5p	13016970	14580115	22315	14031	1714.3	962.338	-0.833004	0
E19-E13	miR-199a-5p	13016970	14580115	1004	631	77.1301	43.2781	-0.833657	7.5837e-31
E19-E13	miR-29c-3p	13016970	14580115	155	97	11.9075	6.6529	-0.839815	5.09054e-06
E19-E13	miR-1207-5p	13016970	14580115	29	18	2.2279	1.2346	-0.851641	0.0470994
E19-E13	miR-2989	13016970	14580115	83	51	6.3763	3.4979	-0.86623	0.000619282
E19-E13	miR-30d	13016970	14580115	32329	19721	2483.6	1352.6	-0.876705	0
E19-E13	miR-145a-5p	13016970	14580115	7993	4808	614.045	329.764	-0.896909	1.28922e-263
E19-E13	miR-2964	13016970	14580115	438	261	33.6484	17.9011	-0.91049	2.04077e-16
E19-E13	miR-4154-3p	13016970	14580115	10147	5948	779.521	407.953	-0.934185	0
E19-E13	miR-2966	13016970	14580115	2111	1226	162.173	84.0871	-0.947576	8.75658e-78
E19-E13	miR-4791	13016970	14580115	54	31	4.1484	2.1262	-0.964278	0.00254824
E19-E13	miR-23a-3p	13016970	14580115	3534	2018	271.492	138.408	-0.971984	1.90505e-134
E19-E13	let-7e	13016970	14580115	154	87	11.8307	5.967	-0.987458	1.86942e-07
E19-E13	let-7i-5p	13016970	14580115	52046	29123	3998.32	1997.45	-1.00124	0	**
E19-E13	miR-19b-3p	13016970	14580115	1275	713	97.9491	48.9022	-1.00213	3.43611e-52	**
E19-E13	let-7i	13016970	14580115	51634	28797	3966.67	1975.09	-1.00601	0	**
E19-E13	miR-19b	13016970	14580115	1205	671	92.5715	46.0216	-1.00826	6.61491e-50	**
E19-E13	let-7j	13016970	14580115	50595	27849	3886.85	1910.07	-1.02498	0	**
E19-E13	miR-4026-5p	13016970	14580115	33	18	2.5352	1.2346	-1.03806	0.012422	*
E19-E13	miR-181a-3p	13016970	14580115	1150	620	88.3462	42.5237	-1.0549	2.8921e-51	**
E19-E13	miR-191	13016970	14580115	7094	3815	544.981	261.658	-1.05852	4.22362e-308	**
E19-E13	miR-1454	13016970	14580115	32	17	2.4583	1.166	-1.07609	0.0112639	*
E19-E13	miR-1559	13016970	14580115	75	38	5.7617	2.6063	-1.14449	4.19566e-05	**
E19-E13	miR-31	13016970	14580115	386	193	29.6536	13.2372	-1.16361	3.5627e-21	**
E19-E13	miR-137b	13016970	14580115	17	8	1.306	0.5487	-1.25107	0.0387647	*
E19-E13	miR-210-5p	13016970	14580115	513	241	39.4101	16.5294	-1.25353	7.06953e-31	**
E19-E13	miR-146b-5p	13016970	14580115	12899	5902	990.937	404.798	-1.29159	0	**
E19-E13	miR-139-3p	13016970	14580115	483	220	37.1054	15.089	-1.29813	1.02702e-30	**
E19-E13	miR-3897-3p	13016970	14580115	47	20	3.6107	1.3717	-1.39631	0.00015727	**
E19-E13	miR-210-3p	13016970	14580115	1043	427	80.1262	29.2865	-1.45204	4.61755e-76	**
E19-E13	let-7b	13016970	14580115	37	15	2.8424	1.0288	-1.46615	0.000515767	**
E19-E13	miR-184	13016970	14580115	1570	630	120.612	43.2095	-1.48095	6.62777e-117	**
E19-E13	miR-146c-3p	13016970	14580115	167	67	12.8294	4.5953	-1.48122	7.19601e-14	**
E19-E13	miR-184-3p	13016970	14580115	1554	622	119.383	42.6608	-1.48461	3.73144e-116	**
E19-E13	miR-425-3p	13016970	14580115	43	16	3.3034	1.0974	-1.58986	6.94644e-05	**
E19-E13	miR-1a-3p	13016970	14580115	5142560	1906033	395066	130728	-1.59552	0	**
E19-E13	miR-139-5p	13016970	14580115	816	281	62.6874	19.2728	-1.70161	4.10576e-75	**
E19-E13	let-7	13016970	14580115	51508	16877	3956.99	1157.54	-1.77335	0	**
E19-E13	let-7b-5p	13016970	14580115	311547	99617	23933.9	6832.39	-1.80859	0	**
E19-E13	miR-98-5p	13016970	14580115	103	30	7.9127	2.0576	-1.94321	1.08663e-12	**
E19-E13	miR-222-3p	13016970	14580115	26470	7631	2033.5	523.384	-1.95802	0	**
E19-E13	miR-222a	13016970	14580115	25999	7451	1997.32	511.038	-1.96656	0	**
E19-E13	miR-20b-3p	13016970	14580115	226	63	17.362	4.321	-2.0065	3.60086e-27	**
E19-E13	miR-429	13016970	14580115	40	11	3.0729	0.7545	-2.02601	5.82151e-06	**
E19-E13	miR-429-3p	13016970	14580115	40	11	3.0729	0.7545	-2.02601	5.82151e-06	**
E19-E13	miR-1408	13016970	14580115	72	19	5.5312	1.3031	-2.08564	4.8123e-10	**
E19-E13	miR-125b-2-3p	13016970	14580115	338	85	25.9661	5.8299	-2.15509	1.48556e-43	**
E19-E13	miR-72-5p	13016970	14580115	342	85	26.2734	5.8299	-2.17206	1.78304e-44	**
E19-E13	miR-200b-3p	13016970	14580115	79	19	6.069	1.3031	-2.21951	1.14339e-11	**
E19-E13	miR-27d-3p	13016970	14580115	5680	1350	436.353	92.5919	-2.23654	0	**
E19-E13	miR-29b	13016970	14580115	19	4	1.4596	0.2743	-2.41175	0.000586619	**
E19-E13	miR-25-3p	13016970	14580115	15	3	1.1523	0.2058	-2.4852	0.00201387	**
E19-E13	miR-30c-2-3p	13016970	14580115	3306	645	253.976	44.2383	-2.52133	0	**
E19-E13	miR-205-5p	13016970	14580115	219	42	16.8242	2.8806	-2.5461	7.19562e-35	**
E19-E13	miR-200a	13016970	14580115	169	32	12.9831	2.1948	-2.56447	1.80692e-27	**
E19-E13	miR-423-5p	13016970	14580115	71	11	5.4544	0.7545	-2.85383	1.05957e-13	**
E19-E13	miR-1	13016970	14580115	173545	24092	13332.2	1652.39	-3.01229	0	**
E19-E13	let-7h	13016970	14580115	82	10	6.2995	0.6859	-3.19917	2.50153e-17	**
E19-E13	miR-449a	13016970	14580115	29	3	2.2279	0.2058	-3.43637	2.84422e-07	**
E19-E13	let-7d	13016970	14580115	247	24	18.9752	1.6461	-3.52699	8.64685e-54	**
E19-E13	miR-320a	13016970	14580115	194	13	14.9036	0.8916	-4.06312	1.82178e-47	**
E19-E13	miR-5991	13016970	14580115	188	7	14.4427	0.4801	-4.91086	9.80163e-52	**
E19-E13	miR-203	13016970	14580115	8462	304	650.074	20.8503	-4.96247	0	**
E19-E13	miR-203-3p	13016970	14580115	8573	305	658.602	20.9189	-4.97653	0	**
E19-E13	miR-3958-3p	13016970	14580115	41	1	3.1497	0.0686	-5.52086	9.10924e-13	**
E19-E13	miR-127-3p	13016970	14580115	15	0	1.1523	0.01	-6.84837	1.20054e-05	**
E19-E13	miR-185-5p	13016970	14580115	18	0	1.3828	0.01	-7.11145	1.25985e-06	**
E19-E13	miR-202-5p	13016970	14580115	20	0	1.5365	0.01	-7.2635	2.80292e-07	**
