# Supplementary material for: Identification and Profiling of MicroRNAs in the Embryonic Breast Muscle of Pekin Duck
Source: PLoS One. 2014 Jan 23;9(1):e86150. doi: 10.1371/journal.pone.0086150 (PMC3900480; doi:10.1371/journal.pone.0086150)
Supplement: Table S5 — The pathway annotation of the targets of novel miRNAs in E13, E19 and E27. (XLSX) [file pone.0086150.s005.xlsx]

## Sheet: Sheet1
Table S5 The pathway annotation of the targets of novel miRNAs in E13, E19 and E27
Pathway annotation of Sample E13								Pathway annotation of Sample E19								Pathway annotation of Sample E27
#	Pathway	Target genes with pathway annotation (3118)	All genes of the species with pathway annotation (3681)	Pvalue	Qvalue	Pathway ID		#	Pathway	Target genes with pathway annotation (2176)	All genes of the species with pathway annotation (3681)	Pvalue	Qvalue	Pathway ID		#	Pathway	Target genes with pathway annotation (3452)	All genes of the species with pathway annotation (3681)	Pvalue	Qvalue	Pathway ID
1	Metabolic pathways	344 (11.03%)	388 (10.54%)	0.0114658	0.999767	ko01100		1	Small cell lung cancer	41 (1.88%)	56 (1.52%)	0.0195761	0.999998	ko05222		1	Gap junction	40 (1.16%)	40 (1.09%)	0.0755176	0.999928	ko04540
2	Pyrimidine metabolism	36 (1.15%)	37 (1.01%)	0.0161507	0.999767	ko00240		2	Mineral absorption	12 (0.55%)	14 (0.38%)	0.0342463	0.999998	ko04978		2	Calcium signaling pathway	86 (2.49%)	88 (2.39%)	0.0805975	0.999928	ko04020
3	Valine, leucine and isoleucine degradation	23 (0.74%)	23 (0.62%)	0.0217032	0.999767	ko00280		3	Mucin type O-Glycan biosynthesis	6 (0.28%)	6 (0.16%)	0.0425533	0.999998	ko00512		3	Cell cycle - yeast	37 (1.07%)	37 (1.01%)	0.0917562	0.999928	ko04111
4	DNA replication	20 (0.64%)	20 (0.54%)	0.0358214	0.999767	ko03030		4	Complement and coagulation cascades	26 (1.19%)	35 (0.95%)	0.0456348	0.999998	ko04610		4	RNA degradation	37 (1.07%)	37 (1.01%)	0.0917562	0.999928	ko03018
5	Tyrosine metabolism	19 (0.61%)	19 (0.52%)	0.0423291	0.999767	ko00350		5	Arrhythmogenic right ventricular cardiomyopathy (ARVC)	28 (1.29%)	39 (1.06%)	0.07066	0.999998	ko05412		5	Metabolic pathways	370 (10.72%)	388 (10.54%)	0.10196	0.999928	ko01100
6	Cell cycle - yeast	35 (1.12%)	37 (1.01%)	0.0623146	0.999767	ko04111		6	ECM-receptor interaction	38 (1.75%)	55 (1.49%)	0.0826009	0.999998	ko04512		6	Complement and coagulation cascades	35 (1.01%)	35 (0.95%)	0.104469	0.999928	ko04610
7	Cysteine and methionine metabolism	16 (0.51%)	16 (0.43%)	0.0698233	0.999767	ko00270		7	Cell cycle	50 (2.3%)	74 (2.01%)	0.0833882	0.999998	ko04110		7	Adherens junction	53 (1.54%)	54 (1.47%)	0.140831	0.999928	ko04520
8	Pancreatic cancer	49 (1.57%)	53 (1.44%)	0.0747899	0.999767	ko05212		8	Wnt signaling pathway	58 (2.67%)	87 (2.36%)	0.0891433	0.999998	ko04310		8	Protein processing in endoplasmic reticulum	73 (2.11%)	75 (2.04%)	0.144376	0.999928	ko04141
9	Arginine and proline metabolism	25 (0.8%)	26 (0.71%)	0.0753464	0.999767	ko00330		9	Mismatch repair	7 (0.32%)	8 (0.22%)	0.0971761	0.999998	ko03430		9	Adipocytokine signaling pathway	47 (1.36%)	48 (1.3%)	0.189795	0.999928	ko04920
10	Hepatitis C	63 (2.02%)	69 (1.87%)	0.0789962	0.999767	ko05160		10	Adherens junction	37 (1.7%)	54 (1.47%)	0.0996817	0.999998	ko04520		10	Wnt signaling pathway	84 (2.43%)	87 (2.36%)	0.199408	0.999928	ko04310
11	Tryptophan metabolism	15 (0.48%)	15 (0.41%)	0.0824919	0.999767	ko00380		11	Colorectal cancer	30 (1.38%)	43 (1.17%)	0.100106	0.999998	ko05210		11	Meiosis - yeast	25 (0.72%)	25 (0.68%)	0.199648	0.999928	ko04113
12	Vibrio cholerae infection	22 (0.71%)	23 (0.62%)	0.112476	0.999767	ko05110		12	Acute myeloid leukemia	28 (1.29%)	40 (1.09%)	0.105017	0.999998	ko05221		12	Ubiquitin mediated proteolysis	63 (1.83%)	65 (1.77%)	0.219849	0.999928	ko04120
13	Glycerolipid metabolism	13 (0.42%)	13 (0.35%)	0.115125	0.999767	ko00561		13	Valine, leucine and isoleucine degradation	17 (0.78%)	23 (0.62%)	0.106562	0.999998	ko00280		13	Microbial metabolism in diverse environments	78 (2.26%)	81 (2.2%)	0.24746	0.999928	ko01120
14	ErbB signaling pathway	44 (1.41%)	48 (1.3%)	0.121422	0.999767	ko04012		14	Notch signaling pathway	15 (0.69%)	20 (0.54%)	0.109217	0.999998	ko04330		14	Nucleotide excision repair	20 (0.58%)	20 (0.54%)	0.275808	0.999928	ko03420
15	Arrhythmogenic right ventricular cardiomyopathy (ARVC)	36 (1.15%)	39 (1.06%)	0.131391	0.999767	ko05412		15	Cell cycle - yeast	26 (1.19%)	37 (1.01%)	0.110145	0.999998	ko04111		15	DNA replication	20 (0.58%)	20 (0.54%)	0.275808	0.999928	ko03030
16	Butanoate metabolism	12 (0.38%)	12 (0.33%)	0.135992	0.999767	ko00650		16	Adipocytokine signaling pathway	33 (1.52%)	48 (1.3%)	0.110364	0.999998	ko04920		16	Endocytosis	124 (3.59%)	130 (3.53%)	0.290326	0.999928	ko04144
17	Peroxisome	28 (0.9%)	30 (0.81%)	0.140564	0.999767	ko04146		17	Pathways in cancer	143 (6.57%)	227 (6.17%)	0.123091	0.999998	ko05200		17	Arrhythmogenic right ventricular cardiomyopathy (ARVC)	38 (1.1%)	39 (1.06%)	0.291393	0.999928	ko05412
18	Pathways in cancer	198 (6.35%)	227 (6.17%)	0.160165	0.999767	ko05200		18	Gastric acid secretion	27 (1.24%)	39 (1.06%)	0.128887	0.999998	ko04971		18	Vasopressin-regulated water reabsorption	19 (0.55%)	19 (0.52%)	0.294206	0.999928	ko04962
19	Protein export	11 (0.35%)	11 (0.3%)	0.160635	0.999767	ko03060		19	Glycosaminoglycan degradation	6 (0.28%)	7 (0.19%)	0.147113	0.999998	ko00531		19	Tyrosine metabolism	19 (0.55%)	19 (0.52%)	0.294206	0.999928	ko00350
20	MAPK signaling pathway - fly	11 (0.35%)	11 (0.3%)	0.160635	0.999767	ko04013		20	Maturity onset diabetes of the young	12 (0.55%)	16 (0.43%)	0.148717	0.999998	ko04950		20	Homologous recombination	18 (0.52%)	18 (0.49%)	0.313825	0.999928	ko03440
21	Cell adhesion molecules (CAMs)	61 (1.96%)	68 (1.85%)	0.161805	0.999767	ko04514		21	Focal adhesion	91 (4.18%)	143 (3.88%)	0.150193	0.999998	ko04510		21	Glutathione metabolism	18 (0.52%)	18 (0.49%)	0.313825	0.999928	ko00480
22	T cell receptor signaling pathway	60 (1.92%)	67 (1.82%)	0.174133	0.999767	ko04660		22	Aldosterone-regulated sodium reabsorption	17 (0.78%)	24 (0.65%)	0.16802	0.999998	ko04960		22	Drug metabolism - cytochrome P450	18 (0.52%)	18 (0.49%)	0.313825	0.999928	ko00982
23	Cell cycle	66 (2.12%)	74 (2.01%)	0.180179	0.999767	ko04110		23	Inositol phosphate metabolism	13 (0.6%)	18 (0.49%)	0.186887	0.999998	ko00562		23	Pathways in cancer	215 (6.23%)	227 (6.17%)	0.333385	0.999928	ko05200
24	Microbial metabolism in diverse environments	72 (2.31%)	81 (2.2%)	0.185157	0.999767	ko01120		24	Pyrimidine metabolism	25 (1.15%)	37 (1.01%)	0.189317	0.999998	ko00240		24	Protein digestion and absorption	34 (0.98%)	35 (0.95%)	0.349442	0.999928	ko04974
25	Purine metabolism	51 (1.64%)	57 (1.55%)	0.209254	0.999767	ko00230		25	Basal cell carcinoma	25 (1.15%)	37 (1.01%)	0.189317	0.999998	ko05217		25	Metabolism of xenobiotics by cytochrome P450	16 (0.46%)	16 (0.43%)	0.357057	0.999928	ko00980
26	Inositol phosphate metabolism	17 (0.55%)	18 (0.49%)	0.21347	0.999767	ko00562		26	Arginine and proline metabolism	18 (0.83%)	26 (0.71%)	0.198066	0.999998	ko00330		26	Other types of O-glycan biosynthesis	16 (0.46%)	16 (0.43%)	0.357057	0.999928	ko00514
27	B cell receptor signaling pathway	44 (1.41%)	49 (1.33%)	0.217714	0.999767	ko04662		27	Tight junction	63 (2.9%)	99 (2.69%)	0.205538	0.999998	ko04530		27	Cysteine and methionine metabolism	16 (0.46%)	16 (0.43%)	0.357057	0.999928	ko00270
28	Glycosphingolipid biosynthesis - lacto and neolacto series	9 (0.29%)	9 (0.24%)	0.224091	0.999767	ko00601		28	Fatty acid biosynthesis	3 (0.14%)	3 (0.08%)	0.206459	0.999998	ko00061		28	Basal transcription factors	15 (0.43%)	15 (0.41%)	0.380847	0.999928	ko03022
29	MAPK signaling pathway - yeast	9 (0.29%)	9 (0.24%)	0.224091	0.999767	ko04011		29	Two-component system	3 (0.14%)	3 (0.08%)	0.206459	0.999998	ko02020		29	Fatty acid metabolism	15 (0.43%)	15 (0.41%)	0.380847	0.999928	ko00071
30	Nicotinate and nicotinamide metabolism	9 (0.29%)	9 (0.24%)	0.224091	0.999767	ko00760		30	Terpenoid backbone biosynthesis	3 (0.14%)	3 (0.08%)	0.206459	0.999998	ko00900		30	Tryptophan metabolism	15 (0.43%)	15 (0.41%)	0.380847	0.999928	ko00380
31	MAPK signaling pathway	118 (3.78%)	135 (3.67%)	0.224824	0.999767	ko04010		31	Porphyrin and chlorophyll metabolism	9 (0.41%)	12 (0.33%)	0.206565	0.999998	ko00860		31	Long-term depression	32 (0.93%)	33 (0.9%)	0.381736	0.999928	ko04730
32	Chronic myeloid leukemia	50 (1.6%)	56 (1.52%)	0.225112	0.999767	ko05220		32	Circadian rhythm - mammal	9 (0.41%)	12 (0.33%)	0.206565	0.999998	ko04710		32	MAPK signaling pathway	128 (3.71%)	135 (3.67%)	0.389501	0.999928	ko04010
33	Meiosis - yeast	23 (0.74%)	25 (0.68%)	0.24021	0.999767	ko04113		33	Proximal tubule bicarbonate reclamation	9 (0.41%)	12 (0.33%)	0.206565	0.999998	ko04964		33	Amyotrophic lateral sclerosis (ALS)	31 (0.9%)	32 (0.87%)	0.398721	0.999928	ko05014
34	Retinol metabolism	16 (0.51%)	17 (0.46%)	0.241438	0.999767	ko00830		34	Vibrio cholerae infection	16 (0.74%)	23 (0.62%)	0.210641	0.999998	ko05110		34	B cell receptor signaling pathway	47 (1.36%)	49 (1.33%)	0.403507	0.999928	ko04662
35	Biosynthesis of secondary metabolites	92 (2.95%)	105 (2.85%)	0.245572	0.999767	ko01110		35	Huntington's disease	47 (2.16%)	73 (1.98%)	0.211304	0.999998	ko05016		35	Mineral absorption	14 (0.41%)	14 (0.38%)	0.406215	0.999928	ko04978
36	Regulation of actin cytoskeleton	116 (3.72%)	133 (3.61%)	0.247144	0.999767	ko04810		36	Glycosaminoglycan biosynthesis - keratan sulfate	5 (0.23%)	6 (0.16%)	0.219548	0.999998	ko00533		36	Drug metabolism - other enzymes	14 (0.41%)	14 (0.38%)	0.406215	0.999928	ko00983
37	Epithelial cell signaling in Helicobacter pylori infection	42 (1.35%)	47 (1.28%)	0.253676	0.999767	ko05120		37	beta-Alanine metabolism	5 (0.23%)	6 (0.16%)	0.219548	0.999998	ko00410		37	Lysosome	46 (1.33%)	48 (1.3%)	0.41775	0.999928	ko04142
38	Bladder cancer	29 (0.93%)	32 (0.87%)	0.256091	0.999767	ko05219		38	Glyoxylate and dicarboxylate metabolism	5 (0.23%)	6 (0.16%)	0.219548	0.999998	ko00630		38	Galactose metabolism	13 (0.38%)	13 (0.35%)	0.433264	0.999928	ko00052
39	Adherens junction	48 (1.54%)	54 (1.47%)	0.259434	0.999767	ko04520		39	DNA replication	14 (0.64%)	20 (0.54%)	0.224412	0.999998	ko03030		39	Pentose phosphate pathway	13 (0.38%)	13 (0.35%)	0.433264	0.999928	ko00030
40	Mismatch repair	8 (0.26%)	8 (0.22%)	0.264658	0.999767	ko03430		40	Citrate cycle (TCA cycle)	14 (0.64%)	20 (0.54%)	0.224412	0.999998	ko00020		40	Glycerolipid metabolism	13 (0.38%)	13 (0.35%)	0.433264	0.999928	ko00561
41	Aldosterone-regulated sodium reabsorption	22 (0.71%)	24 (0.65%)	0.265883	0.999767	ko04960		41	Hedgehog signaling pathway	22 (1.01%)	33 (0.9%)	0.241267	0.999998	ko04340		41	Oxidative phosphorylation	29 (0.84%)	30 (0.81%)	0.434371	0.999928	ko00190
42	Shigellosis	47 (1.51%)	53 (1.44%)	0.277909	0.999767	ko05131		42	Drug metabolism - other enzymes	10 (0.46%)	14 (0.38%)	0.256458	0.999998	ko00983		42	Glycolysis / Gluconeogenesis	28 (0.81%)	29 (0.79%)	0.453033	0.999928	ko00010
43	Hypertrophic cardiomyopathy (HCM)	47 (1.51%)	53 (1.44%)	0.277909	0.999767	ko05410		43	Amoebiasis	36 (1.65%)	56 (1.52%)	0.257511	0.999998	ko05146		43	Porphyrin and chlorophyll metabolism	12 (0.35%)	12 (0.33%)	0.462106	0.999928	ko00860
44	Melanoma	46 (1.48%)	52 (1.41%)	0.297257	0.999767	ko05218		44	ErbB signaling pathway	31 (1.42%)	48 (1.3%)	0.266985	0.999998	ko04012		44	Circadian rhythm - mammal	12 (0.35%)	12 (0.33%)	0.462106	0.999928	ko04710
45	Fatty acid metabolism	14 (0.45%)	15 (0.41%)	0.306926	0.999767	ko00071		45	Non-small cell lung cancer	23 (1.06%)	35 (0.95%)	0.268319	0.999998	ko05223		45	Butanoate metabolism	12 (0.35%)	12 (0.33%)	0.462106	0.999928	ko00650
46	RNA degradation	33 (1.06%)	37 (1.01%)	0.31145	0.999767	ko03018		46	Protein digestion and absorption	23 (1.06%)	35 (0.95%)	0.268319	0.999998	ko04974		46	Proximal tubule bicarbonate reclamation	12 (0.35%)	12 (0.33%)	0.462106	0.999928	ko04964
47	Carbon fixation pathways in prokaryotes	7 (0.22%)	7 (0.19%)	0.312553	0.999767	ko00720		47	Vasopressin-regulated water reabsorption	13 (0.6%)	19 (0.52%)	0.280295	0.999998	ko04962		47	Axon guidance	73 (2.11%)	77 (2.09%)	0.471943	0.999928	ko04360
48	Glycolysis / Gluconeogenesis	26 (0.83%)	29 (0.79%)	0.331737	0.999767	ko00010		48	Metabolic pathways	235 (10.8%)	388 (10.54%)	0.288114	0.999998	ko01100		48	PPAR signaling pathway	42 (1.22%)	44 (1.2%)	0.477764	0.999928	ko03320
49	Spliceosome	56 (1.8%)	64 (1.74%)	0.337679	0.999767	ko03040		49	Cysteine and methionine metabolism	11 (0.51%)	16 (0.43%)	0.302551	0.999998	ko00270		49	Protein export	11 (0.32%)	11 (0.3%)	0.49286	0.999928	ko03060
50	Lysine degradation	13 (0.42%)	14 (0.38%)	0.34484	0.999767	ko00310		50	Metabolism of xenobiotics by cytochrome P450	11 (0.51%)	16 (0.43%)	0.302551	0.999998	ko00980		50	Collecting duct acid secretion	11 (0.32%)	11 (0.3%)	0.49286	0.999928	ko04966
51	Drug metabolism - other enzymes	13 (0.42%)	14 (0.38%)	0.34484	0.999767	ko00983		51	Renin-angiotensin system	4 (0.18%)	5 (0.14%)	0.321682	0.999998	ko04614		51	MAPK signaling pathway - fly	11 (0.32%)	11 (0.3%)	0.49286	0.999928	ko04013
52	Axon guidance	67 (2.15%)	77 (2.09%)	0.352766	0.999767	ko04360		52	Taste transduction	4 (0.18%)	5 (0.14%)	0.321682	0.999998	ko04742		52	Biosynthesis of unsaturated fatty acids	11 (0.32%)	11 (0.3%)	0.49286	0.999928	ko01040
53	mTOR signaling pathway	25 (0.8%)	28 (0.76%)	0.360101	0.999767	ko04150		53	Glycerolipid metabolism	9 (0.41%)	13 (0.35%)	0.328579	0.999998	ko00561		53	Sphingolipid metabolism	11 (0.32%)	11 (0.3%)	0.49286	0.999928	ko00600
54	Complement and coagulation cascades	31 (0.99%)	35 (0.95%)	0.361504	0.999767	ko04610		54	B cell receptor signaling pathway	31 (1.42%)	49 (1.33%)	0.329569	0.999998	ko04662		54	Parkinson's disease	41 (1.19%)	43 (1.17%)	0.493481	0.999928	ko05012
55	Endometrial cancer	31 (0.99%)	35 (0.95%)	0.361504	0.999767	ko05213		55	Glutathione metabolism	12 (0.55%)	18 (0.49%)	0.344998	0.999998	ko00480		55	Cell cycle	70 (2.03%)	74 (2.01%)	0.507856	0.999928	ko04110
56	Glycosaminoglycan biosynthesis - keratan sulfate	6 (0.19%)	6 (0.16%)	0.369098	0.999767	ko00533		56	Homologous recombination	12 (0.55%)	18 (0.49%)	0.344998	0.999998	ko03440		56	p53 signaling pathway	40 (1.16%)	42 (1.14%)	0.50946	0.999928	ko04115
57	Aminobenzoate degradation	6 (0.19%)	6 (0.16%)	0.369098	0.999767	ko00627		57	Naphthalene degradation	2 (0.09%)	2 (0.05%)	0.349385	0.999998	ko00626		57	Arginine and proline metabolism	25 (0.72%)	26 (0.71%)	0.512281	0.999928	ko00330
58	Isoquinoline alkaloid biosynthesis	6 (0.19%)	6 (0.16%)	0.369098	0.999767	ko00950		58	Circadian rhythm - plant	2 (0.09%)	2 (0.05%)	0.349385	0.999998	ko04712		58	Bile secretion	25 (0.72%)	26 (0.71%)	0.512281	0.999928	ko04976
59	beta-Alanine metabolism	6 (0.19%)	6 (0.16%)	0.369098	0.999767	ko00410		59	Chronic myeloid leukemia	35 (1.61%)	56 (1.52%)	0.353869	0.999998	ko05220		59	Biosynthesis of secondary metabolites	99 (2.87%)	105 (2.85%)	0.517682	0.999928	ko01110
60	Mucin type O-Glycan biosynthesis	6 (0.19%)	6 (0.16%)	0.369098	0.999767	ko00512		60	Propanoate metabolism	7 (0.32%)	10 (0.27%)	0.360095	0.999998	ko00640		60	Methane metabolism	10 (0.29%)	10 (0.27%)	0.52565	0.999928	ko00680
61	Oocyte meiosis	48 (1.54%)	55 (1.49%)	0.380106	0.999767	ko04114		61	Fc gamma R-mediated phagocytosis	33 (1.52%)	53 (1.44%)	0.374051	0.999998	ko04666		61	Histidine metabolism	10 (0.29%)	10 (0.27%)	0.52565	0.999928	ko00340
62	Lysosome	42 (1.35%)	48 (1.3%)	0.383091	0.999767	ko04142		62	Pancreatic cancer	33 (1.52%)	53 (1.44%)	0.374051	0.999998	ko05212		62	Propanoate metabolism	10 (0.29%)	10 (0.27%)	0.52565	0.999928	ko00640
63	Adipocytokine signaling pathway	42 (1.35%)	48 (1.3%)	0.383091	0.999767	ko04920		63	Basal transcription factors	10 (0.46%)	15 (0.41%)	0.375793	0.999998	ko03022		63	Non-homologous end-joining	10 (0.29%)	10 (0.27%)	0.52565	0.999928	ko03450
64	VEGF signaling pathway	36 (1.15%)	41 (1.11%)	0.385885	0.999767	ko04370		64	Endocytosis	79 (3.63%)	130 (3.53%)	0.383966	0.999998	ko04144		64	Thyroid cancer	24 (0.7%)	25 (0.68%)	0.533075	0.999928	ko05216
65	Protein processing in endoplasmic reticulum	65 (2.08%)	75 (2.04%)	0.389276	0.999767	ko04141		65	Amino sugar and nucleotide sugar metabolism	13 (0.6%)	20 (0.54%)	0.384076	0.999998	ko00520		65	Acute myeloid leukemia	38 (1.1%)	40 (1.09%)	0.542141	0.999928	ko05221
66	Nucleotide excision repair	18 (0.58%)	20 (0.54%)	0.390136	0.999767	ko03420		66	Endometrial cancer	22 (1.01%)	35 (0.95%)	0.393761	0.999998	ko05213		66	Oocyte meiosis	52 (1.51%)	55 (1.49%)	0.550096	0.999928	ko04114
67	Ether lipid metabolism	18 (0.58%)	20 (0.54%)	0.390136	0.999767	ko00565		67	Selenocompound metabolism	5 (0.23%)	7 (0.19%)	0.400637	0.999998	ko00450		67	Regulation of actin cytoskeleton	125 (3.62%)	133 (3.61%)	0.552596	0.999928	ko04810
68	Notch signaling pathway	18 (0.58%)	20 (0.54%)	0.390136	0.999767	ko04330		68	RNA polymerase	5 (0.23%)	7 (0.19%)	0.400637	0.999998	ko03020		68	Hematopoietic cell lineage	37 (1.07%)	39 (1.06%)	0.558809	0.999928	ko04640
69	Gap junction	35 (1.12%)	40 (1.09%)	0.411275	0.999767	ko04540		69	Carbon fixation pathways in prokaryotes	5 (0.23%)	7 (0.19%)	0.400637	0.999998	ko00720		69	Gastric acid secretion	37 (1.07%)	39 (1.06%)	0.558809	0.999928	ko04971
70	Acute myeloid leukemia	35 (1.12%)	40 (1.09%)	0.411275	0.999767	ko05221		70	Insulin signaling pathway	44 (2.02%)	72 (1.96%)	0.412937	0.999998	ko04910		70	Dorso-ventral axis formation	9 (0.26%)	9 (0.24%)	0.560612	0.999928	ko04320
71	Long-term depression	29 (0.93%)	33 (0.9%)	0.416233	0.999767	ko04730		71	Apoptosis	35 (1.61%)	57 (1.55%)	0.416625	0.999998	ko04210		71	Glycosphingolipid biosynthesis - lacto and neolacto series	9 (0.26%)	9 (0.24%)	0.560612	0.999928	ko00601
72	Wnt signaling pathway	75 (2.41%)	87 (2.36%)	0.416445	0.999767	ko04310		72	p53 signaling pathway	26 (1.19%)	42 (1.14%)	0.419709	0.999998	ko04115		72	Ribosome biogenesis in eukaryotes	9 (0.26%)	9 (0.24%)	0.560612	0.999928	ko03008
73	Bile secretion	23 (0.74%)	26 (0.71%)	0.421379	0.999767	ko04976		73	Salivary secretion	26 (1.19%)	42 (1.14%)	0.419709	0.999998	ko04970		73	Nicotinate and nicotinamide metabolism	9 (0.26%)	9 (0.24%)	0.560612	0.999928	ko00760
74	Vasopressin-regulated water reabsorption	17 (0.55%)	19 (0.52%)	0.426633	0.999767	ko04962		74	RNA degradation	23 (1.06%)	37 (1.01%)	0.420433	0.999998	ko03018		74	Vibrio cholerae infection	22 (0.64%)	23 (0.62%)	0.576104	0.999928	ko05110
75	Various types of N-glycan biosynthesis	11 (0.35%)	12 (0.33%)	0.4317	0.999767	ko00513		75	Neurotrophin signaling pathway	48 (2.21%)	79 (2.15%)	0.429257	0.999998	ko04722		75	Valine, leucine and isoleucine degradation	22 (0.64%)	23 (0.62%)	0.576104	0.999928	ko00280
76	Circadian rhythm - mammal	11 (0.35%)	12 (0.33%)	0.4317	0.999767	ko04710		76	Spliceosome	39 (1.79%)	64 (1.74%)	0.435081	0.999998	ko03040		76	Proteasome	22 (0.64%)	23 (0.62%)	0.576104	0.999928	ko03050
77	Proximal tubule bicarbonate reclamation	11 (0.35%)	12 (0.33%)	0.4317	0.999767	ko04964		77	TGF-beta signaling pathway	36 (1.65%)	59 (1.6%)	0.437128	0.999998	ko04350		77	Fc gamma R-mediated phagocytosis	50 (1.45%)	53 (1.44%)	0.578496	0.999928	ko04666
78	Polycyclic aromatic hydrocarbon degradation	5 (0.16%)	5 (0.14%)	0.435851	0.999767	ko00624		78	Phototransduction - fly	15 (0.69%)	24 (0.65%)	0.453354	0.999998	ko04745		78	Shigellosis	50 (1.45%)	53 (1.44%)	0.578496	0.999928	ko05131
79	Riboflavin metabolism	5 (0.16%)	5 (0.14%)	0.435851	0.999767	ko00740		79	Lysine degradation	9 (0.41%)	14 (0.38%)	0.458398	0.999998	ko00310		79	Pancreatic cancer	50 (1.45%)	53 (1.44%)	0.578496	0.999928	ko05212
80	Chloroalkane and chloroalkene degradation	5 (0.16%)	5 (0.14%)	0.435851	0.999767	ko00625		80	Streptomycin biosynthesis	3 (0.14%)	4 (0.11%)	0.459902	0.999998	ko00521		80	Tight junction	93 (2.69%)	99 (2.69%)	0.579805	0.999928	ko04530
81	Taste transduction	5 (0.16%)	5 (0.14%)	0.435851	0.999767	ko04742		81	Circadian rhythm - fly	3 (0.14%)	4 (0.11%)	0.459902	0.999998	ko04711		81	Cell adhesion molecules (CAMs)	64 (1.85%)	68 (1.85%)	0.582219	0.999928	ko04514
82	Hematopoietic cell lineage	34 (1.09%)	39 (1.06%)	0.437503	0.999767	ko04640		82	Synthesis and degradation of ketone bodies	3 (0.14%)	4 (0.11%)	0.459902	0.999998	ko00072		82	Basal cell carcinoma	35 (1.01%)	37 (1.01%)	0.592696	0.999928	ko05217
83	Prostate cancer	51 (1.64%)	59 (1.6%)	0.4402	0.999767	ko05215		83	Glycosphingolipid biosynthesis - ganglio series	6 (0.28%)	9 (0.24%)	0.460396	0.999998	ko00604		83	Leukocyte transendothelial migration	77 (2.23%)	82 (2.23%)	0.597592	0.999928	ko04670
84	TGF-beta signaling pathway	51 (1.64%)	59 (1.6%)	0.4402	0.999767	ko04350		84	Ribosome biogenesis in eukaryotes	6 (0.28%)	9 (0.24%)	0.460396	0.999998	ko03008		84	Steroid biosynthesis	8 (0.23%)	8 (0.22%)	0.597889	0.999928	ko00100
85	Dilated cardiomyopathy	39 (1.25%)	45 (1.22%)	0.455414	0.999767	ko05414		85	Glycosphingolipid biosynthesis - lacto and neolacto series	6 (0.28%)	9 (0.24%)	0.460396	0.999998	ko00601		85	ABC transporters	8 (0.23%)	8 (0.22%)	0.597889	0.999928	ko02010
86	Pyruvate metabolism	16 (0.51%)	18 (0.49%)	0.465184	0.999767	ko00620		86	Bile secretion	16 (0.74%)	26 (0.71%)	0.484127	0.999998	ko04976		86	Mismatch repair	8 (0.23%)	8 (0.22%)	0.597889	0.999928	ko03430
87	Biosynthesis of unsaturated fatty acids	10 (0.32%)	11 (0.3%)	0.480715	0.999767	ko01040		87	Protein processing in endoplasmic reticulum	45 (2.07%)	75 (2.04%)	0.487245	0.999998	ko04141		87	Endometrial cancer	33 (0.96%)	35 (0.95%)	0.627159	0.999928	ko05213
88	Sphingolipid metabolism	10 (0.32%)	11 (0.3%)	0.480715	0.999767	ko00600		88	Alanine, aspartate and glutamate metabolism	10 (0.46%)	16 (0.43%)	0.497863	0.999998	ko00250		88	Neurotrophin signaling pathway	74 (2.14%)	79 (2.15%)	0.631772	0.999928	ko04722
89	Glycerophospholipid metabolism	21 (0.67%)	24 (0.65%)	0.488191	0.999767	ko00564		89	Axon guidance	46 (2.11%)	77 (2.09%)	0.504424	0.999998	ko04360		89	Spliceosome	60 (1.74%)	64 (1.74%)	0.632779	0.999928	ko03040
90	Long-term potentiation	32 (1.03%)	37 (1.01%)	0.492171	0.999767	ko04720		90	Long-term depression	20 (0.92%)	33 (0.9%)	0.505388	0.999998	ko04730		90	Selenocompound metabolism	7 (0.2%)	7 (0.19%)	0.637632	0.999928	ko00450
91	Amoebiasis	48 (1.54%)	56 (1.52%)	0.507317	0.999767	ko05146		91	Sphingolipid metabolism	7 (0.32%)	11 (0.3%)	0.508319	0.999998	ko00600		91	Glycosaminoglycan degradation	7 (0.2%)	7 (0.19%)	0.637632	0.999928	ko00531
92	Primary bile acid biosynthesis	4 (0.13%)	4 (0.11%)	0.514652	0.999767	ko00120		92	Regulation of actin cytoskeleton	79 (3.63%)	133 (3.61%)	0.510772	0.999998	ko04810		92	Glycosphingolipid biosynthesis - globo series	7 (0.2%)	7 (0.19%)	0.637632	0.999928	ko00603
93	Circadian rhythm - fly	4 (0.13%)	4 (0.11%)	0.514652	0.999767	ko04711		93	Glioma	27 (1.24%)	45 (1.22%)	0.515963	0.999998	ko05214		93	Pentose and glucuronate interconversions	7 (0.2%)	7 (0.19%)	0.637632	0.999928	ko00040
94	Synthesis and degradation of ketone bodies	4 (0.13%)	4 (0.11%)	0.514652	0.999767	ko00072		94	Melanogenesis	37 (1.7%)	62 (1.68%)	0.518726	0.999998	ko04916		94	Carbon fixation pathways in prokaryotes	7 (0.2%)	7 (0.19%)	0.637632	0.999928	ko00720
95	Proteasome	20 (0.64%)	23 (0.62%)	0.523353	0.999767	ko03050		95	Carbohydrate digestion and absorption	14 (0.64%)	23 (0.62%)	0.521455	0.999998	ko04973		95	Ether lipid metabolism	19 (0.55%)	20 (0.54%)	0.643766	0.999928	ko00565
96	Natural killer cell mediated cytotoxicity	47 (1.51%)	55 (1.49%)	0.530308	0.999767	ko04650		96	MAPK signaling pathway	80 (3.68%)	135 (3.67%)	0.523638	0.999998	ko04010		96	Notch signaling pathway	19 (0.55%)	20 (0.54%)	0.643766	0.999928	ko04330
97	ECM-receptor interaction	47 (1.51%)	55 (1.49%)	0.530308	0.999767	ko04512		97	Purine metabolism	34 (1.56%)	57 (1.55%)	0.524303	0.999998	ko00230		97	Amino sugar and nucleotide sugar metabolism	19 (0.55%)	20 (0.54%)	0.643766	0.999928	ko00520
98	Renal cell carcinoma	36 (1.15%)	42 (1.14%)	0.532833	0.999767	ko05211		98	Isoquinoline alkaloid biosynthesis	4 (0.18%)	6 (0.16%)	0.525948	0.999998	ko00950		98	Citrate cycle (TCA cycle)	19 (0.55%)	20 (0.54%)	0.643766	0.999928	ko00020
99	p53 signaling pathway	36 (1.15%)	42 (1.14%)	0.532833	0.999767	ko04115		99	Glycine, serine and threonine metabolism	4 (0.18%)	6 (0.16%)	0.525948	0.999998	ko00260		99	Melanogenesis	58 (1.68%)	62 (1.68%)	0.658064	0.999928	ko04916
100	Pancreatic secretion	36 (1.15%)	42 (1.14%)	0.532833	0.999767	ko04972		100	Oxidative phosphorylation	18 (0.83%)	30 (0.81%)	0.53917	0.999998	ko00190		100	Hedgehog signaling pathway	31 (0.9%)	33 (0.9%)	0.661977	0.999928	ko04340
101	Histidine metabolism	9 (0.29%)	10 (0.27%)	0.533315	0.999767	ko00340		101	Bacterial invasion of epithelial cells	35 (1.61%)	59 (1.6%)	0.543184	0.999998	ko05100		101	Epithelial cell signaling in Helicobacter pylori infection	44 (1.27%)	47 (1.28%)	0.665112	0.999928	ko05120
102	Propanoate metabolism	9 (0.29%)	10 (0.27%)	0.533315	0.999767	ko00640		102	Prostate cancer	35 (1.61%)	59 (1.6%)	0.543184	0.999998	ko05215		102	Arachidonic acid metabolism	18 (0.52%)	19 (0.52%)	0.666975	0.999928	ko00590
103	Base excision repair	14 (0.45%)	16 (0.43%)	0.547767	0.999767	ko03410		103	Progesterone-mediated oocyte maturation	25 (1.15%)	42 (1.14%)	0.54487	0.999998	ko04914		103	Aminoacyl-tRNA biosynthesis	18 (0.52%)	19 (0.52%)	0.666975	0.999928	ko00970
104	Other types of O-glycan biosynthesis	14 (0.45%)	16 (0.43%)	0.547767	0.999767	ko00514		104	Pancreatic secretion	25 (1.15%)	42 (1.14%)	0.54487	0.999998	ko04972		104	Bladder cancer	30 (0.87%)	32 (0.87%)	0.679441	0.999928	ko05219
105	Maturity onset diabetes of the young	14 (0.45%)	16 (0.43%)	0.547767	0.999767	ko04950		105	Long-term potentiation	22 (1.01%)	37 (1.01%)	0.55362	0.999998	ko04720		105	Glycine, serine and threonine metabolism	6 (0.17%)	6 (0.16%)	0.680005	0.999928	ko00260
106	Protein digestion and absorption	30 (0.96%)	35 (0.95%)	0.54914	0.999767	ko04974		106	Nucleotide excision repair	12 (0.55%)	20 (0.54%)	0.563681	0.999998	ko03420		106	Glycosaminoglycan biosynthesis - keratan sulfate	6 (0.17%)	6 (0.16%)	0.680005	0.999928	ko00533
107	Non-small cell lung cancer	30 (0.96%)	35 (0.95%)	0.54914	0.999767	ko05223		107	Steroid biosynthesis	5 (0.23%)	8 (0.22%)	0.573494	0.999998	ko00100		107	Isoquinoline alkaloid biosynthesis	6 (0.17%)	6 (0.16%)	0.680005	0.999928	ko00950
108	Fc epsilon RI signaling pathway	35 (1.12%)	41 (1.11%)	0.559382	0.999767	ko04664		108	ABC transporters	5 (0.23%)	8 (0.22%)	0.573494	0.999998	ko02010		108	beta-Alanine metabolism	6 (0.17%)	6 (0.16%)	0.680005	0.999928	ko00410
109	Neurotrophin signaling pathway	67 (2.15%)	79 (2.15%)	0.566029	0.999767	ko04722		109	Tryptophan metabolism	9 (0.41%)	15 (0.41%)	0.582304	0.999998	ko00380		109	Mucin type O-Glycan biosynthesis	6 (0.17%)	6 (0.16%)	0.680005	0.999928	ko00512
110	Focal adhesion	121 (3.88%)	143 (3.88%)	0.568926	0.999767	ko04510		110	Fatty acid metabolism	9 (0.41%)	15 (0.41%)	0.582304	0.999998	ko00071		110	Glyoxylate and dicarboxylate metabolism	6 (0.17%)	6 (0.16%)	0.680005	0.999928	ko00630
111	Fc gamma R-mediated phagocytosis	45 (1.44%)	53 (1.44%)	0.576811	0.999767	ko04666		111	Leukocyte transendothelial migration	48 (2.21%)	82 (2.23%)	0.589908	0.999998	ko04670		111	Pyruvate metabolism	17 (0.49%)	18 (0.49%)	0.690416	0.999928	ko00620
112	Insulin signaling pathway	61 (1.96%)	72 (1.96%)	0.578139	0.999767	ko04910		112	Limonene and pinene degradation	1 (0.05%)	1 (0.03%)	0.591144	0.999998	ko00903		112	Prostate cancer	55 (1.59%)	59 (1.6%)	0.69569	0.999928	ko05215
113	Viral myocarditis	61 (1.96%)	72 (1.96%)	0.578139	0.999767	ko05416		113	Taurine and hypotaurine metabolism	1 (0.05%)	1 (0.03%)	0.591144	0.999998	ko00430		113	TGF-beta signaling pathway	55 (1.59%)	59 (1.6%)	0.69569	0.999928	ko04350
114	Dorso-ventral axis formation	8 (0.26%)	9 (0.24%)	0.589194	0.999767	ko04320		114	Geraniol degradation	1 (0.05%)	1 (0.03%)	0.591144	0.999998	ko00281		114	Huntington's disease	68 (1.97%)	73 (1.98%)	0.699399	0.999928	ko05016
115	Carbon fixation in photosynthetic organisms	8 (0.26%)	9 (0.24%)	0.589194	0.999767	ko00710		115	D-Glutamine and D-glutamate metabolism	1 (0.05%)	1 (0.03%)	0.591144	0.999998	ko00471		115	NOD-like receptor signaling pathway	41 (1.19%)	44 (1.2%)	0.708282	0.999928	ko04621
116	mRNA surveillance pathway	13 (0.42%)	15 (0.41%)	0.591282	0.999767	ko03015		116	Atrazine degradation	1 (0.05%)	1 (0.03%)	0.591144	0.999998	ko00791		116	Viral myocarditis	67 (1.94%)	72 (1.96%)	0.710455	0.999928	ko05416
117	Ubiquitin mediated proteolysis	55 (1.76%)	65 (1.77%)	0.591528	0.999767	ko04120		117	Pantothenate and CoA biosynthesis	1 (0.05%)	1 (0.03%)	0.591144	0.999998	ko00770		117	Retinol metabolism	16 (0.46%)	17 (0.46%)	0.714017	0.999928	ko00830
118	GnRH signaling pathway	39 (1.25%)	46 (1.25%)	0.593414	0.999767	ko04912		118	Flavone and flavonol biosynthesis	1 (0.05%)	1 (0.03%)	0.591144	0.999998	ko00944		118	Peroxisome	28 (0.81%)	30 (0.81%)	0.714298	0.999928	ko04146
119	Benzoate degradation	3 (0.1%)	3 (0.08%)	0.607669	0.999767	ko00362		119	Indole alkaloid biosynthesis	1 (0.05%)	1 (0.03%)	0.591144	0.999998	ko00901		119	Primary immunodeficiency	28 (0.81%)	30 (0.81%)	0.714298	0.999928	ko05340
120	Terpenoid backbone biosynthesis	3 (0.1%)	3 (0.08%)	0.607669	0.999767	ko00900		120	Hypertrophic cardiomyopathy (HCM)	31 (1.42%)	53 (1.44%)	0.595349	0.999998	ko05410		120	Neuroactive ligand-receptor interaction	134 (3.88%)	144 (3.91%)	0.717659	0.999928	ko04080
121	Valine, leucine and isoleucine biosynthesis	3 (0.1%)	3 (0.08%)	0.607669	0.999767	ko00290		121	Fc epsilon RI signaling pathway	24 (1.1%)	41 (1.11%)	0.596383	0.999998	ko04664		121	Apoptosis	53 (1.54%)	57 (1.55%)	0.720403	0.999928	ko04210
122	Fatty acid biosynthesis	3 (0.1%)	3 (0.08%)	0.607669	0.999767	ko00061		122	Glycolysis / Gluconeogenesis	17 (0.78%)	29 (0.79%)	0.600266	0.999998	ko00010		122	Colorectal cancer	40 (1.16%)	43 (1.17%)	0.72251	0.999928	ko05210
123	Sulfur relay system	3 (0.1%)	3 (0.08%)	0.607669	0.999767	ko04122		123	Parkinson's disease	25 (1.15%)	43 (1.17%)	0.615952	0.999998	ko05012		123	Polycyclic aromatic hydrocarbon degradation	5 (0.14%)	5 (0.14%)	0.725181	0.999928	ko00624
124	Two-component system	3 (0.1%)	3 (0.08%)	0.607669	0.999767	ko02020		124	RIG-I-like receptor signaling pathway	14 (0.64%)	24 (0.65%)	0.616797	0.999998	ko04622		124	Riboflavin metabolism	5 (0.14%)	5 (0.14%)	0.725181	0.999928	ko00740
125	Phosphonate and phosphinate metabolism	3 (0.1%)	3 (0.08%)	0.607669	0.999767	ko00440		125	Type II diabetes mellitus	14 (0.64%)	24 (0.65%)	0.616797	0.999998	ko04930		125	Renin-angiotensin system	5 (0.14%)	5 (0.14%)	0.725181	0.999928	ko04614
126	Fatty acid elongation in mitochondria	3 (0.1%)	3 (0.08%)	0.607669	0.999767	ko00062		126	Phosphatidylinositol signaling system	18 (0.83%)	31 (0.84%)	0.622544	0.999998	ko04070		126	Chloroalkane and chloroalkene degradation	5 (0.14%)	5 (0.14%)	0.725181	0.999928	ko00625
127	Citrate cycle (TCA cycle)	17 (0.55%)	20 (0.54%)	0.633451	0.999767	ko00020		127	Biosynthesis of secondary metabolites	61 (2.8%)	105 (2.85%)	0.625974	0.999998	ko01110		127	Taste transduction	5 (0.14%)	5 (0.14%)	0.725181	0.999928	ko04742
128	Calcium signaling pathway	74 (2.37%)	88 (2.39%)	0.633648	0.999767	ko04020		128	Leishmaniasis	26 (1.19%)	45 (1.22%)	0.634422	0.999998	ko05140		128	Focal adhesion	133 (3.85%)	143 (3.88%)	0.725289	0.999928	ko04510
129	Steroid biosynthesis	7 (0.22%)	8 (0.22%)	0.647821	0.999767	ko00100		129	Benzoate degradation	2 (0.09%)	3 (0.08%)	0.635237	0.999998	ko00362		129	Small cell lung cancer	52 (1.51%)	56 (1.52%)	0.732602	0.999928	ko05222
130	Small cell lung cancer	47 (1.51%)	56 (1.52%)	0.650366	0.999767	ko05222		130	Folate biosynthesis	2 (0.09%)	3 (0.08%)	0.635237	0.999998	ko00790		130	Chronic myeloid leukemia	52 (1.51%)	56 (1.52%)	0.732602	0.999928	ko05220
131	Tight junction	83 (2.66%)	99 (2.69%)	0.659315	0.999767	ko04530		131	Staphylococcus aureus infection	11 (0.51%)	19 (0.52%)	0.638194	0.999998	ko05150		131	Progesterone-mediated oocyte maturation	39 (1.13%)	42 (1.14%)	0.736618	0.999928	ko04914
132	Thyroid cancer	21 (0.67%)	25 (0.68%)	0.666913	0.999767	ko05216		132	Steroid hormone biosynthesis	7 (0.32%)	12 (0.33%)	0.641689	0.999998	ko00140		132	Base excision repair	15 (0.43%)	16 (0.43%)	0.737696	0.999928	ko03410
133	Colorectal cancer	36 (1.15%)	43 (1.17%)	0.667787	0.999767	ko05210		133	Butanoate metabolism	7 (0.32%)	12 (0.33%)	0.641689	0.999998	ko00650		133	Alanine, aspartate and glutamate metabolism	15 (0.43%)	16 (0.43%)	0.737696	0.999928	ko00250
134	Staphylococcus aureus infection	16 (0.51%)	19 (0.52%)	0.670788	0.999767	ko05150		134	Chloroalkane and chloroalkene degradation	3 (0.14%)	5 (0.14%)	0.667233	0.999998	ko00625		134	Hepatitis C	64 (1.85%)	69 (1.87%)	0.743037	0.999928	ko05160
135	N-Glycan biosynthesis	16 (0.51%)	19 (0.52%)	0.670788	0.999767	ko00510		135	Measles	44 (2.02%)	77 (2.09%)	0.68357	0.999998	ko05162		135	Fc epsilon RI signaling pathway	38 (1.1%)	41 (1.11%)	0.750581	0.999928	ko04664
136	Aminoacyl-tRNA biosynthesis	16 (0.51%)	19 (0.52%)	0.670788	0.999767	ko00970		136	Other types of O-glycan biosynthesis	9 (0.41%)	16 (0.43%)	0.69087	0.999998	ko00514		136	VEGF signaling pathway	38 (1.1%)	41 (1.11%)	0.750581	0.999928	ko04370
137	Huntington's disease	61 (1.96%)	73 (1.98%)	0.679955	0.999767	ko05016		137	Glycosphingolipid biosynthesis - globo series	4 (0.18%)	7 (0.19%)	0.69303	0.999998	ko00603		137	mRNA surveillance pathway	14 (0.41%)	15 (0.41%)	0.761362	0.999928	ko03015
138	Pentose phosphate pathway	11 (0.35%)	13 (0.35%)	0.680823	0.999767	ko00030		138	Glycosaminoglycan biosynthesis - heparan sulfate	4 (0.18%)	7 (0.19%)	0.69303	0.999998	ko00534		138	Alzheimer's disease	62 (1.8%)	67 (1.82%)	0.764162	0.999928	ko05010
139	Salivary secretion	35 (1.12%)	42 (1.14%)	0.692126	0.999767	ko04970		139	Phenylalanine metabolism	4 (0.18%)	7 (0.19%)	0.69303	0.999998	ko00360		139	T cell receptor signaling pathway	62 (1.8%)	67 (1.82%)	0.764162	0.999928	ko04660
140	Primary immunodeficiency	25 (0.8%)	30 (0.81%)	0.694755	0.999767	ko05340		140	Amyotrophic lateral sclerosis (ALS)	18 (0.83%)	32 (0.87%)	0.698008	0.999998	ko05014		140	Primary bile acid biosynthesis	4 (0.12%)	4 (0.11%)	0.773344	0.999928	ko00120
141	Type II diabetes mellitus	20 (0.64%)	24 (0.65%)	0.699161	0.999767	ko04930		141	RNA transport	30 (1.38%)	53 (1.44%)	0.698735	0.999998	ko03013		141	Streptomycin biosynthesis	4 (0.12%)	4 (0.11%)	0.773344	0.999928	ko00521
142	RIG-I-like receptor signaling pathway	20 (0.64%)	24 (0.65%)	0.699161	0.999767	ko04622		142	Meiosis - yeast	14 (0.64%)	25 (0.68%)	0.701835	0.999998	ko04113		142	Caffeine metabolism	4 (0.12%)	4 (0.11%)	0.773344	0.999928	ko00232
143	Cardiac muscle contraction	20 (0.64%)	24 (0.65%)	0.699161	0.999767	ko04260		143	Toll-like receptor signaling pathway	42 (1.93%)	74 (2.01%)	0.705661	0.999998	ko04620		143	Glycosylphosphatidylinositol(GPI)-anchor biosynthesis	4 (0.12%)	4 (0.11%)	0.773344	0.999928	ko00563
144	Jak-STAT signaling pathway	65 (2.08%)	78 (2.12%)	0.700343	0.999767	ko04630		144	Pyruvate metabolism	10 (0.46%)	18 (0.49%)	0.711128	0.999998	ko00620		144	Circadian rhythm - fly	4 (0.12%)	4 (0.11%)	0.773344	0.999928	ko04711
145	SNARE interactions in vesicular transport	15 (0.48%)	18 (0.49%)	0.707893	0.999767	ko04130		145	Drug metabolism - cytochrome P450	10 (0.46%)	18 (0.49%)	0.711128	0.999998	ko00982		145	Other glycan degradation	4 (0.12%)	4 (0.11%)	0.773344	0.999928	ko00511
146	Selenocompound metabolism	6 (0.19%)	7 (0.19%)	0.708367	0.999767	ko00450		146	VEGF signaling pathway	23 (1.06%)	41 (1.11%)	0.712506	0.999998	ko04370		146	Synthesis and degradation of ketone bodies	4 (0.12%)	4 (0.11%)	0.773344	0.999928	ko00072
147	Glycosphingolipid biosynthesis - globo series	6 (0.19%)	7 (0.19%)	0.708367	0.999767	ko00603		147	Collecting duct acid secretion	6 (0.28%)	11 (0.3%)	0.73388	0.999998	ko04966		147	Starch and sucrose metabolism	13 (0.38%)	14 (0.38%)	0.784907	0.999928	ko00500
148	Glycosaminoglycan biosynthesis - heparan sulfate	6 (0.19%)	7 (0.19%)	0.708367	0.999767	ko00534		148	MAPK signaling pathway - fly	6 (0.28%)	11 (0.3%)	0.73388	0.999998	ko04013		148	Lysine degradation	13 (0.38%)	14 (0.38%)	0.784907	0.999928	ko00310
149	Phenylalanine metabolism	6 (0.19%)	7 (0.19%)	0.708367	0.999767	ko00360		149	Vascular smooth muscle contraction	33 (1.52%)	59 (1.6%)	0.738559	0.999998	ko04270		149	Pyrimidine metabolism	34 (0.98%)	37 (1.01%)	0.804492	0.999928	ko00240
150	Pentose and glucuronate interconversions	6 (0.19%)	7 (0.19%)	0.708367	0.999767	ko00040		150	Dilated cardiomyopathy	25 (1.15%)	45 (1.22%)	0.74081	0.999998	ko05414		150	Long-term potentiation	34 (0.98%)	37 (1.01%)	0.804492	0.999928	ko04720
151	RNA polymerase	6 (0.19%)	7 (0.19%)	0.708367	0.999767	ko03020		151	Galactose metabolism	7 (0.32%)	13 (0.35%)	0.750741	0.999998	ko00052		151	Glycerophospholipid metabolism	22 (0.64%)	24 (0.65%)	0.815314	0.999928	ko00564
152	Bacterial invasion of epithelial cells	49 (1.57%)	59 (1.6%)	0.714626	0.999767	ko05100		152	Gap junction	22 (1.01%)	40 (1.09%)	0.757476	0.999998	ko04540		152	RIG-I-like receptor signaling pathway	22 (0.64%)	24 (0.65%)	0.815314	0.999928	ko04622
153	Caprolactam degradation	2 (0.06%)	2 (0.05%)	0.717463	0.999767	ko00930		153	Glycerophospholipid metabolism	13 (0.6%)	24 (0.65%)	0.760572	0.999998	ko00564		153	ErbB signaling pathway	44 (1.27%)	48 (1.3%)	0.824373	0.999928	ko04012
154	Ubiquinone and other terpenoid-quinone biosynthesis	2 (0.06%)	2 (0.05%)	0.717463	0.999767	ko00130		154	Renal cell carcinoma	23 (1.06%)	42 (1.14%)	0.769931	0.999998	ko05211		154	Benzoate degradation	3 (0.09%)	3 (0.08%)	0.824691	0.999928	ko00362
155	Naphthalene degradation	2 (0.06%)	2 (0.05%)	0.717463	0.999767	ko00626		155	Ubiquitin mediated proteolysis	36 (1.65%)	65 (1.77%)	0.772578	0.999998	ko04120		155	Terpenoid backbone biosynthesis	3 (0.09%)	3 (0.08%)	0.824691	0.999928	ko00900
156	Circadian rhythm - plant	2 (0.06%)	2 (0.05%)	0.717463	0.999767	ko04712		156	T cell receptor signaling pathway	37 (1.7%)	67 (1.82%)	0.782802	0.999998	ko04660		156	Valine, leucine and isoleucine biosynthesis	3 (0.09%)	3 (0.08%)	0.824691	0.999928	ko00290
157	Tropane, piperidine and pyridine alkaloid biosynthesis	2 (0.06%)	2 (0.05%)	0.717463	0.999767	ko00960		157	mTOR signaling pathway	15 (0.69%)	28 (0.76%)	0.786802	0.999998	ko04150		157	Fatty acid biosynthesis	3 (0.09%)	3 (0.08%)	0.824691	0.999928	ko00061
158	Bisphenol degradation	2 (0.06%)	2 (0.05%)	0.717463	0.999767	ko00363		158	Aminoacyl-tRNA biosynthesis	10 (0.46%)	19 (0.52%)	0.792166	0.999998	ko00970		158	Nitrotoluene degradation	3 (0.09%)	3 (0.08%)	0.824691	0.999928	ko00633
159	Thiamine metabolism	2 (0.06%)	2 (0.05%)	0.717463	0.999767	ko00730		159	GnRH signaling pathway	25 (1.15%)	46 (1.25%)	0.792536	0.999998	ko04912		159	Sulfur relay system	3 (0.09%)	3 (0.08%)	0.824691	0.999928	ko04122
160	Vitamin B6 metabolism	2 (0.06%)	2 (0.05%)	0.717463	0.999767	ko00750		160	Peroxisome	16 (0.74%)	30 (0.81%)	0.798417	0.999998	ko04146		160	Two-component system	3 (0.09%)	3 (0.08%)	0.824691	0.999928	ko02020
161	Novobiocin biosynthesis	2 (0.06%)	2 (0.05%)	0.717463	0.999767	ko00401		161	Primary immunodeficiency	16 (0.74%)	30 (0.81%)	0.798417	0.999998	ko05340		161	Phosphonate and phosphinate metabolism	3 (0.09%)	3 (0.08%)	0.824691	0.999928	ko00440
162	Steroid hormone biosynthesis	10 (0.32%)	12 (0.33%)	0.72579	0.999767	ko00140		162	Hematopoietic cell lineage	21 (0.97%)	39 (1.06%)	0.799265	0.999998	ko04640		162	Fatty acid elongation in mitochondria	3 (0.09%)	3 (0.08%)	0.824691	0.999928	ko00062
163	Porphyrin and chlorophyll metabolism	10 (0.32%)	12 (0.33%)	0.72579	0.999767	ko00860		163	Glycosylphosphatidylinositol(GPI)-anchor biosynthesis	2 (0.09%)	4 (0.11%)	0.810572	0.999998	ko00563		163	Non-small cell lung cancer	32 (0.93%)	35 (0.95%)	0.829925	0.999928	ko05223
164	Carbohydrate digestion and absorption	19 (0.61%)	23 (0.62%)	0.730873	0.999767	ko04973		164	Other glycan degradation	2 (0.09%)	4 (0.11%)	0.810572	0.999998	ko00511		164	Steroid hormone biosynthesis	11 (0.32%)	12 (0.33%)	0.831147	0.999928	ko00140
165	Endocytosis	108 (3.46%)	130 (3.53%)	0.746834	0.999767	ko04144		165	Glycosaminoglycan biosynthesis - chondroitin sulfate	2 (0.09%)	4 (0.11%)	0.810572	0.999998	ko00532		165	Various types of N-glycan biosynthesis	11 (0.32%)	12 (0.33%)	0.831147	0.999928	ko00513
166	Apoptosis	47 (1.51%)	57 (1.55%)	0.753117	0.999767	ko04210		166	Phenylalanine, tyrosine and tryptophan biosynthesis	2 (0.09%)	4 (0.11%)	0.810572	0.999998	ko00400		166	Linoleic acid metabolism	11 (0.32%)	12 (0.33%)	0.831147	0.999928	ko00591
167	Glioma	37 (1.19%)	45 (1.22%)	0.757972	0.999767	ko05214		167	Nitrogen metabolism	5 (0.23%)	10 (0.27%)	0.818887	0.999998	ko00910		167	Insulin signaling pathway	66 (1.91%)	72 (1.96%)	0.842041	0.999928	ko04910
168	Leishmaniasis	37 (1.19%)	45 (1.22%)	0.757972	0.999767	ko05140		168	Non-homologous end-joining	5 (0.23%)	10 (0.27%)	0.818887	0.999998	ko03450		168	Vascular smooth muscle contraction	54 (1.56%)	59 (1.6%)	0.842052	0.999928	ko04270
169	Glycine, serine and threonine metabolism	5 (0.16%)	6 (0.16%)	0.769617	0.999767	ko00260		169	Melanoma	28 (1.29%)	52 (1.41%)	0.821592	0.999998	ko05218		169	GnRH signaling pathway	42 (1.22%)	46 (1.25%)	0.845134	0.999928	ko04912
170	Glyoxylate and dicarboxylate metabolism	5 (0.16%)	6 (0.16%)	0.769617	0.999767	ko00630		170	Various types of N-glycan biosynthesis	6 (0.28%)	12 (0.33%)	0.826072	0.999998	ko00513		170	Purine metabolism	52 (1.51%)	57 (1.55%)	0.859476	0.999928	ko00230
171	Collecting duct acid secretion	9 (0.29%)	11 (0.3%)	0.770013	0.999767	ko04966		171	Asthma	6 (0.28%)	12 (0.33%)	0.826072	0.999998	ko05310		171	Pathogenic Escherichia coli infection	40 (1.16%)	44 (1.2%)	0.864788	0.999928	ko05130
172	African trypanosomiasis	13 (0.42%)	16 (0.43%)	0.779844	0.999767	ko05143		172	Caprolactam degradation	1 (0.05%)	2 (0.05%)	0.832902	0.999998	ko00930		172	Amoebiasis	51 (1.48%)	56 (1.52%)	0.867832	0.999928	ko05146
173	Alanine, aspartate and glutamate metabolism	13 (0.42%)	16 (0.43%)	0.779844	0.999767	ko00250		173	Tropane, piperidine and pyridine alkaloid biosynthesis	1 (0.05%)	2 (0.05%)	0.832902	0.999998	ko00960		173	alpha-Linolenic acid metabolism	9 (0.26%)	10 (0.27%)	0.87527	0.999928	ko00592
174	Alzheimer's disease	55 (1.76%)	67 (1.82%)	0.784506	0.999767	ko05010		174	Bisphenol degradation	1 (0.05%)	2 (0.05%)	0.832902	0.999998	ko00363		174	Nitrogen metabolism	9 (0.26%)	10 (0.27%)	0.87527	0.999928	ko00910
175	Amyotrophic lateral sclerosis (ALS)	26 (0.83%)	32 (0.87%)	0.792263	0.999767	ko05014		175	Ascorbate and aldarate metabolism	1 (0.05%)	2 (0.05%)	0.832902	0.999998	ko00053		175	ECM-receptor interaction	50 (1.45%)	55 (1.49%)	0.875941	0.999928	ko04512
176	Osteoclast differentiation	69 (2.21%)	84 (2.28%)	0.795412	0.999767	ko04380		176	Thiamine metabolism	1 (0.05%)	2 (0.05%)	0.832902	0.999998	ko00730		176	Caprolactam degradation	2 (0.06%)	2 (0.05%)	0.879432	0.999928	ko00930
177	Parkinson's disease	35 (1.12%)	43 (1.17%)	0.798605	0.999767	ko05012		177	Ubiquinone and other terpenoid-quinone biosynthesis	1 (0.05%)	2 (0.05%)	0.832902	0.999998	ko00130		177	Ubiquinone and other terpenoid-quinone biosynthesis	2 (0.06%)	2 (0.05%)	0.879432	0.999928	ko00130
178	Basal cell carcinoma	30 (0.96%)	37 (1.01%)	0.805565	0.999767	ko05217		178	Novobiocin biosynthesis	1 (0.05%)	2 (0.05%)	0.832902	0.999998	ko00401		178	Butirosin and neomycin biosynthesis	2 (0.06%)	2 (0.05%)	0.879432	0.999928	ko00524
179	alpha-Linolenic acid metabolism	8 (0.26%)	10 (0.27%)	0.81271	0.999767	ko00592		179	Butirosin and neomycin biosynthesis	1 (0.05%)	2 (0.05%)	0.832902	0.999998	ko00524		179	Naphthalene degradation	2 (0.06%)	2 (0.05%)	0.879432	0.999928	ko00626
180	Methane metabolism	8 (0.26%)	10 (0.27%)	0.81271	0.999767	ko00680		180	Epithelial cell signaling in Helicobacter pylori infection	25 (1.15%)	47 (1.28%)	0.836691	0.999998	ko05120		180	Circadian rhythm - plant	2 (0.06%)	2 (0.05%)	0.879432	0.999928	ko04712
181	Basal transcription factors	12 (0.38%)	15 (0.41%)	0.813841	0.999767	ko03022		181	African trypanosomiasis	8 (0.37%)	16 (0.43%)	0.8409	0.999998	ko05143		181	Tropane, piperidine and pyridine alkaloid biosynthesis	2 (0.06%)	2 (0.05%)	0.879432	0.999928	ko00960
182	Phosphatidylinositol signaling system	25 (0.8%)	31 (0.84%)	0.815021	0.999767	ko04070		182	Olfactory transduction	15 (0.69%)	29 (0.79%)	0.841933	0.999998	ko04740		182	Bisphenol degradation	2 (0.06%)	2 (0.05%)	0.879432	0.999928	ko00363
183	Progesterone-mediated oocyte maturation	34 (1.09%)	42 (1.14%)	0.817767	0.999767	ko04914		183	Toxoplasmosis	45 (2.07%)	83 (2.25%)	0.84864	0.999998	ko05145		183	Ascorbate and aldarate metabolism	2 (0.06%)	2 (0.05%)	0.879432	0.999928	ko00053
184	Amino sugar and nucleotide sugar metabolism	16 (0.51%)	20 (0.54%)	0.820134	0.999767	ko00520		184	Ether lipid metabolism	10 (0.46%)	20 (0.54%)	0.855066	0.999998	ko00565		184	Thiamine metabolism	2 (0.06%)	2 (0.05%)	0.879432	0.999928	ko00730
185	Renin-angiotensin system	4 (0.13%)	5 (0.14%)	0.829853	0.999767	ko04614		185	Hepatitis C	37 (1.7%)	69 (1.87%)	0.855331	0.999998	ko05160		185	Vitamin B6 metabolism	2 (0.06%)	2 (0.05%)	0.879432	0.999928	ko00750
186	Oxidative phosphorylation	24 (0.77%)	30 (0.81%)	0.836672	0.999767	ko00190		186	Shigellosis	28 (1.29%)	53 (1.44%)	0.859283	0.999998	ko05131		186	Novobiocin biosynthesis	2 (0.06%)	2 (0.05%)	0.879432	0.999928	ko00401
187	Mineral absorption	11 (0.35%)	14 (0.38%)	0.845932	0.999767	ko04978		187	Oocyte meiosis	29 (1.33%)	55 (1.49%)	0.865978	0.999998	ko04114		187	Salivary secretion	38 (1.1%)	42 (1.14%)	0.883233	0.999928	ko04970
188	Starch and sucrose metabolism	11 (0.35%)	14 (0.38%)	0.845932	0.999767	ko00500		188	Cardiac muscle contraction	12 (0.55%)	24 (0.65%)	0.868104	0.999998	ko04260		188	Pancreatic secretion	38 (1.1%)	42 (1.14%)	0.883233	0.999928	ko04972
189	Fructose and mannose metabolism	11 (0.35%)	14 (0.38%)	0.845932	0.999767	ko00051		189	Lysosome	25 (1.15%)	48 (1.3%)	0.873513	0.999998	ko04142		189	N-Glycan biosynthesis	17 (0.49%)	19 (0.52%)	0.88966	0.999928	ko00510
190	Limonene and pinene degradation	1 (0.03%)	1 (0.03%)	0.847052	0.999767	ko00903		190	Cell adhesion molecules (CAMs)	36 (1.65%)	68 (1.85%)	0.878513	0.999998	ko04514		190	Chemokine signaling pathway	82 (2.38%)	90 (2.44%)	0.895316	0.999928	ko04062
191	D-Glutamine and D-glutamate metabolism	1 (0.03%)	1 (0.03%)	0.847052	0.999767	ko00471		191	Prion diseases	14 (0.64%)	28 (0.76%)	0.879953	0.999998	ko05020		191	MAPK signaling pathway - yeast	8 (0.23%)	9 (0.24%)	0.8961	0.999928	ko04011
192	Pantothenate and CoA biosynthesis	1 (0.03%)	1 (0.03%)	0.847052	0.999767	ko00770		192	Chagas disease (American trypanosomiasis)	42 (1.93%)	79 (2.15%)	0.885072	0.999998	ko05142		192	Carbon fixation in photosynthetic organisms	8 (0.23%)	9 (0.24%)	0.8961	0.999928	ko00710
193	Phenylpropanoid biosynthesis	1 (0.03%)	1 (0.03%)	0.847052	0.999767	ko00940		193	Calcium signaling pathway	47 (2.16%)	88 (2.39%)	0.886721	0.999998	ko04020		193	Glycosphingolipid biosynthesis - ganglio series	8 (0.23%)	9 (0.24%)	0.8961	0.999928	ko00604
194	Taurine and hypotaurine metabolism	1 (0.03%)	1 (0.03%)	0.847052	0.999767	ko00430		194	Viral myocarditis	38 (1.75%)	72 (1.96%)	0.889305	0.999998	ko05416		194	Measles	70 (2.03%)	77 (2.09%)	0.896684	0.999928	ko05162
195	Geraniol degradation	1 (0.03%)	1 (0.03%)	0.847052	0.999767	ko00281		195	Biosynthesis of unsaturated fatty acids	5 (0.23%)	11 (0.3%)	0.889726	0.999998	ko01040		195	Inositol phosphate metabolism	16 (0.46%)	18 (0.49%)	0.902823	0.999928	ko00562
196	Cell cycle - Caulobacter	1 (0.03%)	1 (0.03%)	0.847052	0.999767	ko04112		196	Bladder cancer	16 (0.74%)	32 (0.87%)	0.890673	0.999998	ko05219		196	Graft-versus-host disease	16 (0.46%)	18 (0.49%)	0.902823	0.999928	ko05332
197	Atrazine degradation	1 (0.03%)	1 (0.03%)	0.847052	0.999767	ko00791		197	Dorso-ventral axis formation	4 (0.18%)	9 (0.24%)	0.890724	0.999998	ko04320		197	mTOR signaling pathway	25 (0.72%)	28 (0.76%)	0.90756	0.999928	ko04150
198	Betalain biosynthesis	1 (0.03%)	1 (0.03%)	0.847052	0.999767	ko00965		198	MAPK signaling pathway - yeast	4 (0.18%)	9 (0.24%)	0.890724	0.999998	ko04011		198	Prion diseases	25 (0.72%)	28 (0.76%)	0.90756	0.999928	ko05020
199	Flavone and flavonol biosynthesis	1 (0.03%)	1 (0.03%)	0.847052	0.999767	ko00944		199	Carbon fixation in photosynthetic organisms	4 (0.18%)	9 (0.24%)	0.890724	0.999998	ko00710		199	One carbon pool by folate	7 (0.2%)	8 (0.22%)	0.915837	0.999928	ko00670
200	Indole alkaloid biosynthesis	1 (0.03%)	1 (0.03%)	0.847052	0.999767	ko00901		200	Plant-pathogen interaction	7 (0.32%)	15 (0.41%)	0.892674	0.999998	ko04626		200	African trypanosomiasis	14 (0.41%)	16 (0.43%)	0.927019	0.999928	ko05143
201	Phototransduction - fly	19 (0.61%)	24 (0.65%)	0.851381	0.999767	ko04745		201	Pentose and glucuronate interconversions	3 (0.14%)	7 (0.19%)	0.895135	0.999998	ko00040		201	Maturity onset diabetes of the young	14 (0.41%)	16 (0.43%)	0.927019	0.999928	ko04950
202	Glycosphingolipid biosynthesis - ganglio series	7 (0.22%)	9 (0.24%)	0.853016	0.999767	ko00604		202	Retinol metabolism	8 (0.37%)	17 (0.46%)	0.895373	0.999998	ko00830		202	Bacterial invasion of epithelial cells	53 (1.54%)	59 (1.6%)	0.928861	0.999928	ko05100
203	Ribosome biogenesis in eukaryotes	7 (0.22%)	9 (0.24%)	0.853016	0.999767	ko03008		203	N-Glycan biosynthesis	9 (0.41%)	19 (0.52%)	0.898461	0.999998	ko00510		203	Toxoplasmosis	75 (2.17%)	83 (2.25%)	0.929508	0.999928	ko05145
204	Melanogenesis	50 (1.6%)	62 (1.68%)	0.857868	0.999767	ko04916		204	Tyrosine metabolism	9 (0.41%)	19 (0.52%)	0.898461	0.999998	ko00350		204	Glycosaminoglycan biosynthesis - heparan sulfate	6 (0.17%)	7 (0.19%)	0.934244	0.999928	ko00534
205	Gastric acid secretion	31 (0.99%)	39 (1.06%)	0.869828	0.999767	ko04971		205	Alzheimer's disease	35 (1.61%)	67 (1.82%)	0.899224	0.999998	ko05010		205	Phenylalanine metabolism	6 (0.17%)	7 (0.19%)	0.934244	0.999928	ko00360
206	Homologous recombination	14 (0.45%)	18 (0.49%)	0.872098	0.999767	ko03440		206	Malaria	18 (0.83%)	36 (0.98%)	0.900362	0.999998	ko05144		206	RNA polymerase	6 (0.17%)	7 (0.19%)	0.934244	0.999928	ko03020
207	Drug metabolism - cytochrome P450	14 (0.45%)	18 (0.49%)	0.872098	0.999767	ko00982		207	Jak-STAT signaling pathway	41 (1.88%)	78 (2.12%)	0.903557	0.999998	ko04630		207	Limonene and pinene degradation	1 (0.03%)	1 (0.03%)	0.937789	0.999928	ko00903
208	Galactose metabolism	10 (0.32%)	13 (0.35%)	0.875681	0.999767	ko00052		208	Cytosolic DNA-sensing pathway	11 (0.51%)	23 (0.62%)	0.905182	0.999998	ko04623		208	D-Glutamine and D-glutamate metabolism	1 (0.03%)	1 (0.03%)	0.937789	0.999928	ko00471
209	Pathogenic Escherichia coli infection	35 (1.12%)	44 (1.2%)	0.876216	0.999767	ko05130		209	Proteasome	11 (0.51%)	23 (0.62%)	0.905182	0.999998	ko03050		209	Pantothenate and CoA biosynthesis	1 (0.03%)	1 (0.03%)	0.937789	0.999928	ko00770
210	NOD-like receptor signaling pathway	35 (1.12%)	44 (1.2%)	0.876216	0.999767	ko04621		210	Thyroid cancer	12 (0.55%)	25 (0.68%)	0.908628	0.999998	ko05216		210	Phenylpropanoid biosynthesis	1 (0.03%)	1 (0.03%)	0.937789	0.999928	ko00940
211	Prion diseases	22 (0.71%)	28 (0.76%)	0.87622	0.999767	ko05020		211	Intestinal immune network for IgA production	13 (0.6%)	27 (0.73%)	0.912058	0.999998	ko04672		211	Taurine and hypotaurine metabolism	1 (0.03%)	1 (0.03%)	0.937789	0.999928	ko00430
212	Measles	62 (1.99%)	77 (2.09%)	0.881065	0.999767	ko05162		212	Phagosome	49 (2.25%)	93 (2.53%)	0.916082	0.999998	ko04145		212	Geraniol degradation	1 (0.03%)	1 (0.03%)	0.937789	0.999928	ko00281
213	Streptomycin biosynthesis	3 (0.1%)	4 (0.11%)	0.886721	0.999767	ko00521		213	Natural killer cell mediated cytotoxicity	28 (1.29%)	55 (1.49%)	0.916188	0.999998	ko04650		213	Cell cycle - Caulobacter	1 (0.03%)	1 (0.03%)	0.937789	0.999928	ko04112
214	Phenylalanine, tyrosine and tryptophan biosynthesis	3 (0.1%)	4 (0.11%)	0.886721	0.999767	ko00400		214	PPAR signaling pathway	22 (1.01%)	44 (1.2%)	0.917048	0.999998	ko03320		214	Atrazine degradation	1 (0.03%)	1 (0.03%)	0.937789	0.999928	ko00791
215	Caffeine metabolism	3 (0.1%)	4 (0.11%)	0.886721	0.999767	ko00232		215	NOD-like receptor signaling pathway	22 (1.01%)	44 (1.2%)	0.917048	0.999998	ko04621		215	Betalain biosynthesis	1 (0.03%)	1 (0.03%)	0.937789	0.999928	ko00965
216	Glycosylphosphatidylinositol(GPI)-anchor biosynthesis	3 (0.1%)	4 (0.11%)	0.886721	0.999767	ko00563		216	Pathogenic Escherichia coli infection	22 (1.01%)	44 (1.2%)	0.917048	0.999998	ko05130		216	Flavone and flavonol biosynthesis	1 (0.03%)	1 (0.03%)	0.937789	0.999928	ko00944
217	Other glycan degradation	3 (0.1%)	4 (0.11%)	0.886721	0.999767	ko00511		217	Chemokine signaling pathway	47 (2.16%)	90 (2.44%)	0.926423	0.999998	ko04062		217	Indole alkaloid biosynthesis	1 (0.03%)	1 (0.03%)	0.937789	0.999928	ko00901
218	Glycosaminoglycan biosynthesis - chondroitin sulfate	3 (0.1%)	4 (0.11%)	0.886721	0.999767	ko00532		218	Nitrotoluene degradation	1 (0.05%)	3 (0.08%)	0.931735	0.999998	ko00633		218	Plant-pathogen interaction	13 (0.38%)	15 (0.41%)	0.937954	0.999928	ko04626
219	Leukocyte transendothelial migration	66 (2.12%)	82 (2.23%)	0.887795	0.999767	ko04670		219	Sulfur relay system	1 (0.05%)	3 (0.08%)	0.931735	0.999998	ko04122		219	Phagosome	84 (2.43%)	93 (2.53%)	0.938805	0.999928	ko04145
220	ABC transporters	6 (0.19%)	8 (0.22%)	0.890006	0.999767	ko02010		220	Phosphonate and phosphinate metabolism	1 (0.05%)	3 (0.08%)	0.931735	0.999998	ko00440		220	Type II diabetes mellitus	21 (0.61%)	24 (0.65%)	0.941926	0.999928	ko04930
221	One carbon pool by folate	6 (0.19%)	8 (0.22%)	0.890006	0.999767	ko00670		221	Fatty acid elongation in mitochondria	1 (0.05%)	3 (0.08%)	0.931735	0.999998	ko00062		221	Aldosterone-regulated sodium reabsorption	21 (0.61%)	24 (0.65%)	0.941926	0.999928	ko04960
222	Systemic lupus erythematosus	34 (1.09%)	43 (1.17%)	0.890158	0.999767	ko05322		222	Valine, leucine and isoleucine biosynthesis	1 (0.05%)	3 (0.08%)	0.931735	0.999998	ko00290		222	Glioma	40 (1.16%)	45 (1.22%)	0.942244	0.999928	ko05214
223	Intestinal immune network for IgA production	21 (0.67%)	27 (0.73%)	0.893935	0.999767	ko04672		223	Base excision repair	7 (0.32%)	16 (0.43%)	0.932943	0.999998	ko03410		223	Leishmaniasis	40 (1.16%)	45 (1.22%)	0.942244	0.999928	ko05140
224	RNA transport	42 (1.35%)	53 (1.44%)	0.900105	0.999767	ko03013		224	SNARE interactions in vesicular transport	8 (0.37%)	18 (0.49%)	0.933182	0.999998	ko04130		224	Fructose and mannose metabolism	12 (0.35%)	14 (0.38%)	0.948053	0.999928	ko00051
225	Linoleic acid metabolism	9 (0.29%)	12 (0.33%)	0.90268	0.999767	ko00591		225	Starch and sucrose metabolism	6 (0.28%)	14 (0.38%)	0.933492	0.999998	ko00500		225	Allograft rejection	20 (0.58%)	23 (0.62%)	0.949221	0.999928	ko05330
226	Regulation of autophagy	9 (0.29%)	12 (0.33%)	0.90268	0.999767	ko04140		226	Fructose and mannose metabolism	6 (0.28%)	14 (0.38%)	0.933492	0.999998	ko00051		226	Carbohydrate digestion and absorption	20 (0.58%)	23 (0.62%)	0.949221	0.999928	ko04973
227	Asthma	9 (0.29%)	12 (0.33%)	0.90268	0.999767	ko05310		227	Regulation of autophagy	5 (0.23%)	12 (0.33%)	0.935194	0.999998	ko04140		227	Aminobenzoate degradation	5 (0.14%)	6 (0.16%)	0.95106	0.999928	ko00627
228	Toll-like receptor signaling pathway	59 (1.89%)	74 (2.01%)	0.909863	0.999767	ko04620		228	Methane metabolism	4 (0.18%)	10 (0.27%)	0.938616	0.999998	ko00680		228	Type I diabetes mellitus	19 (0.55%)	22 (0.6%)	0.955981	0.999928	ko04940
229	Malaria	28 (0.9%)	36 (0.98%)	0.912726	0.999767	ko05144		229	One carbon pool by folate	3 (0.14%)	8 (0.22%)	0.944677	0.999998	ko00670		229	RNA transport	47 (1.36%)	53 (1.44%)	0.956126	0.999928	ko03013
230	Metabolism of xenobiotics by cytochrome P450	12 (0.38%)	16 (0.43%)	0.915832	0.999767	ko00980		230	Osteoclast differentiation	43 (1.98%)	84 (2.28%)	0.945084	0.999998	ko04380		230	Hypertrophic cardiomyopathy (HCM)	47 (1.36%)	53 (1.44%)	0.956126	0.999928	ko05410
231	Glycosaminoglycan degradation	5 (0.16%)	7 (0.19%)	0.92274	0.999767	ko00531		231	Arachidonic acid metabolism	8 (0.37%)	19 (0.52%)	0.958433	0.999998	ko00590		231	Renal cell carcinoma	37 (1.07%)	42 (1.14%)	0.956647	0.999928	ko05211
232	Toxoplasmosis	66 (2.12%)	83 (2.25%)	0.926399	0.999767	ko05145		232	mRNA surveillance pathway	6 (0.28%)	15 (0.41%)	0.960704	0.999998	ko03015		232	Melanoma	46 (1.33%)	52 (1.41%)	0.959885	0.999928	ko05218
233	Phagosome	74 (2.37%)	93 (2.53%)	0.933685	0.999767	ko04145		233	Nicotinate and nicotinamide metabolism	3 (0.14%)	9 (0.24%)	0.971653	0.999998	ko00760		233	Toll-like receptor signaling pathway	66 (1.91%)	74 (2.01%)	0.961743	0.999928	ko04620
234	Folate biosynthesis	2 (0.06%)	3 (0.08%)	0.93705	0.999767	ko00790		234	Primary bile acid biosynthesis	1 (0.05%)	4 (0.11%)	0.972122	0.999998	ko00120		234	Osteoclast differentiation	75 (2.17%)	84 (2.28%)	0.966078	0.999928	ko04380
235	Nitrotoluene degradation	2 (0.06%)	3 (0.08%)	0.93705	0.999767	ko00633		235	Caffeine metabolism	1 (0.05%)	4 (0.11%)	0.972122	0.999998	ko00232		235	Rheumatoid arthritis	44 (1.27%)	50 (1.36%)	0.966755	0.999928	ko05323
236	Arachidonic acid metabolism	14 (0.45%)	19 (0.52%)	0.942262	0.999767	ko00590		236	Phototransduction	12 (0.55%)	28 (0.76%)	0.97341	0.999998	ko04744		236	Phototransduction	24 (0.7%)	28 (0.76%)	0.972977	0.999928	ko04744
237	Hedgehog signaling pathway	25 (0.8%)	33 (0.9%)	0.945836	0.999767	ko04340		237	Ribosome	15 (0.69%)	34 (0.92%)	0.974188	0.999998	ko03010		237	Staphylococcus aureus infection	16 (0.46%)	19 (0.52%)	0.973027	0.999928	ko05150
238	Non-homologous end-joining	7 (0.22%)	10 (0.27%)	0.947063	0.999767	ko03450		238	Linoleic acid metabolism	4 (0.18%)	12 (0.33%)	0.982232	0.999998	ko00591		238	Intestinal immune network for IgA production	23 (0.67%)	27 (0.73%)	0.976656	0.999928	ko04672
239	Fat digestion and absorption	10 (0.32%)	14 (0.38%)	0.950054	0.999767	ko04975		239	Histidine metabolism	3 (0.14%)	10 (0.27%)	0.985811	0.999998	ko00340		239	SNARE interactions in vesicular transport	15 (0.43%)	18 (0.49%)	0.977643	0.999928	ko04130
240	Chemokine signaling pathway	71 (2.28%)	90 (2.44%)	0.950575	0.999767	ko04062		240	alpha-Linolenic acid metabolism	3 (0.14%)	10 (0.27%)	0.985811	0.999998	ko00592		240	Phenylalanine, tyrosine and tryptophan biosynthesis	3 (0.09%)	4 (0.11%)	0.978732	0.999928	ko00400
241	Glutathione metabolism	13 (0.42%)	18 (0.49%)	0.954871	0.999767	ko00480		241	Neuroactive ligand-receptor interaction	72 (3.31%)	144 (3.91%)	0.99036	0.999998	ko04080		241	Glycosaminoglycan biosynthesis - chondroitin sulfate	3 (0.09%)	4 (0.11%)	0.978732	0.999928	ko00532
242	Butirosin and neomycin biosynthesis	1 (0.03%)	2 (0.05%)	0.976642	0.999767	ko00524		242	Pentose phosphate pathway	4 (0.18%)	13 (0.35%)	0.990762	0.999998	ko00030		242	Dilated cardiomyopathy	39 (1.13%)	45 (1.22%)	0.980371	0.999928	ko05414
243	Ascorbate and aldarate metabolism	1 (0.03%)	2 (0.05%)	0.976642	0.999767	ko00053		243	Protein export	3 (0.14%)	11 (0.3%)	0.993034	0.999998	ko03060		243	Natural killer cell mediated cytotoxicity	48 (1.39%)	55 (1.49%)	0.980964	0.999928	ko04650
244	Plant-pathogen interaction	10 (0.32%)	15 (0.41%)	0.981799	0.999767	ko04626		244	Fat digestion and absorption	4 (0.18%)	14 (0.38%)	0.995284	0.999998	ko04975		244	Systemic lupus erythematosus	37 (1.07%)	43 (1.17%)	0.984515	0.999928	ko05322
245	Cytosolic DNA-sensing pathway	16 (0.51%)	23 (0.62%)	0.983309	0.999767	ko04623		245	Systemic lupus erythematosus	17 (0.78%)	43 (1.17%)	0.99708	0.999998	ko05322		245	Phototransduction - fly	20 (0.58%)	24 (0.65%)	0.985698	0.999928	ko04745
246	Allograft rejection	16 (0.51%)	23 (0.62%)	0.983309	0.999767	ko05330		246	Microbial metabolism in diverse environments	36 (1.65%)	81 (2.2%)	0.997473	0.999998	ko01120		246	Cardiac muscle contraction	20 (0.58%)	24 (0.65%)	0.985698	0.999928	ko04260
247	Vascular smooth muscle contraction	44 (1.41%)	59 (1.6%)	0.986884	0.999767	ko04270		247	Allograft rejection	7 (0.32%)	23 (0.62%)	0.998669	0.999998	ko05330		247	Vitamin digestion and absorption	2 (0.06%)	3 (0.08%)	0.988912	0.999928	ko04977
248	Graft-versus-host disease	12 (0.38%)	18 (0.49%)	0.987091	0.999767	ko05332		248	Rheumatoid arthritis	19 (0.87%)	50 (1.36%)	0.999243	0.999998	ko05323		248	Folate biosynthesis	2 (0.06%)	3 (0.08%)	0.988912	0.999928	ko00790
249	Nitrogen metabolism	6 (0.19%)	10 (0.27%)	0.989373	0.999767	ko00910		249	Autoimmune thyroid disease	7 (0.32%)	25 (0.68%)	0.999623	0.999998	ko05320		249	Phosphatidylinositol signaling system	26 (0.75%)	31 (0.84%)	0.989269	0.999928	ko04070
250	Cytokine-cytokine receptor interaction	84 (2.69%)	110 (2.99%)	0.993238	0.999767	ko04060		250	Graft-versus-host disease	4 (0.18%)	18 (0.49%)	0.999722	0.999998	ko05332		250	Chagas disease (American trypanosomiasis)	69 (2%)	79 (2.15%)	0.991097	0.999928	ko05142
251	Chagas disease (American trypanosomiasis)	59 (1.89%)	79 (2.15%)	0.993785	0.999767	ko05142		251	Type I diabetes mellitus	5 (0.23%)	22 (0.6%)	0.999899	0.999998	ko04940		251	Fat digestion and absorption	11 (0.32%)	14 (0.38%)	0.991104	0.999928	ko04975
252	Rheumatoid arthritis	36 (1.15%)	50 (1.36%)	0.99399	0.999767	ko05323		252	Cytokine-cytokine receptor interaction	45 (2.07%)	110 (2.99%)	0.999968	0.999998	ko04060		252	Malaria	30 (0.87%)	36 (0.98%)	0.994192	0.999928	ko05144
253	PPAR signaling pathway	31 (0.99%)	44 (1.2%)	0.995612	0.999767	ko03320		253	Antigen processing and presentation	9 (0.41%)	38 (1.03%)	0.999998	0.999998	ko04612		253	Regulation of autophagy	9 (0.26%)	12 (0.33%)	0.995145	0.999928	ko04140
254	Vitamin digestion and absorption	1 (0.03%)	3 (0.08%)	0.996438	0.999767	ko04977										254	Autoimmune thyroid disease	20 (0.58%)	25 (0.68%)	0.99647	0.999928	ko05320
255	Autoimmune thyroid disease	16 (0.51%)	25 (0.68%)	0.997603	0.999767	ko05320										255	Cytokine-cytokine receptor interaction	96 (2.78%)	110 (2.99%)	0.997056	0.999928	ko04060
256	Phototransduction	18 (0.58%)	28 (0.76%)	0.998263	0.999767	ko04744										256	Jak-STAT signaling pathway	67 (1.94%)	78 (2.12%)	0.997219	0.999928	ko04630
257	Neuroactive ligand-receptor interaction	109 (3.5%)	144 (3.91%)	0.998665	0.999767	ko04080										257	Cytosolic DNA-sensing pathway	18 (0.52%)	23 (0.62%)	0.997765	0.999928	ko04623
258	Antigen processing and presentation	25 (0.8%)	38 (1.03%)	0.999105	0.999767	ko04612										258	Asthma	8 (0.23%)	12 (0.33%)	0.999507	0.999928	ko05310
259	Type I diabetes mellitus	13 (0.42%)	22 (0.6%)	0.999268	0.999767	ko04940										259	Olfactory transduction	22 (0.64%)	29 (0.79%)	0.999728	0.999928	ko04740
260	Olfactory transduction	18 (0.58%)	29 (0.79%)	0.99938	0.999767	ko04740										260	Ribosome	26 (0.75%)	34 (0.92%)	0.999841	0.999928	ko03010
261	Ribosome	21 (0.67%)	34 (0.92%)	0.999767	0.999767	ko03010										261	Antigen processing and presentation	29 (0.84%)	38 (1.03%)	0.999928	0.999928	ko04612
