# Supplementary material for: Identification and Profiling of MicroRNAs in the Embryonic Breast Muscle of Pekin Duck
Source: PLoS One. 2014 Jan 23;9(1):e86150. doi: 10.1371/journal.pone.0086150 (PMC3900480; doi:10.1371/journal.pone.0086150)
Supplement: Table S7 — The GO results of the targets of novel-mir-8 and novel-mir-14. (XLSX) [file pone.0086150.s007.xlsx]

## Sheet: Sheet1
Table S7 The GO results of the targets of novel-mir-8 and novel-mir-14
novel-mir-8														novel-mir-14
Category	Term	Count	%	PValue	Genes	List Total	Pop Hits	Pop Total	Fold Enrichment	Bonferroni	Benjamini	FDR		Category	Term	Count	%	PValue	Genes	List Total	Pop Hits	Pop Total	Fold Enrichment	Bonferroni	Benjamini	FDR
GOTERM_BP_FAT	GO:0010605~negative regulation of macromolecule metabolic process	26	4.92424	0.000190133	NM_001012813, NM_001007850, NM_205134, NM_204542, NM_001006335, NM_001012532, NM_204304, NM_204356, NM_204332, NM_001012887, NM_204311, NM_001007858, NM_204136, NM_205486, NM_001040465, NM_205326, NM_001006409, NM_001012862, NM_001007832, NM_001097536, NM_001031553, NM_001006247, NM_204645, NM_001012902, NM_001030981, NM_204715	366	184	5798	2.23848	0.292002	0.292002	0.322724		GOTERM_BP_FAT	GO:0007049~cell cycle	35	4.06504	2.08766e-06	NM_204560, NM_001031181, NM_001030945, NM_001030946, NM_204235, NM_001031017, NM_204583, NM_205339, NM_206906, NM_001112806, NM_001006211, NM_001105675, NM_001007892, NM_001030549, NM_001030816, NM_204517, NM_001012318, NM_205381, NM_001012319, NM_204213, NM_001025578, NM_001080862, NM_001030625, NM_204215, NM_001004429, NM_213584, NM_001008677, NM_001012844, NM_204645, NM_001044677, NM_205474, N…	579	148	5798	2.36813	0.0051204	0.0051204	0.00367585
GOTERM_BP_FAT	GO:0010558~negative regulation of macromolecule biosynthetic process	22	4.16667	0.000231604	NM_001012813, NM_001007850, NM_205326, NM_205134, NM_001012862, NM_001007832, NM_204542, NM_001097536, NM_001006335, NM_204304, NM_001012532, NM_204356, NM_204645, NM_001006247, NM_001012902, NM_001030981, NM_204332, NM_001012887, NM_204311, NM_001007858, NM_204136, NM_205486	366	144	5798	2.42023	0.343375	0.189676	0.392985		GOTERM_BP_FAT	GO:0042592~homeostatic process	46	5.34262	2.93911e-06	NM_205339, NM_204464, NM_001006317, NM_001122691, NM_204327, NM_001007087, NM_001012696, NM_204297, NM_204658, NM_204603, NM_206859, NM_001030703, NM_204605, NM_001031433, NM_001030727, NM_001030340, NM_001031317, NM_205086, NM_204762, NM_204725, NM_204416, NM_206992, NM_204380, NM_001030931, NM_001014968, NM_001001131, NM_001031401, NM_001006481, NM_001080866, NM_204468, NM_001004409, NM_0010063…	579	225	5798	2.04727	0.00720122	0.00360711	0.00517501
GOTERM_BP_FAT	GO:0016481~negative regulation of transcription	19	3.59848	0.00033047	NM_001007850, NM_001012813, NM_205134, NM_205326, NM_001012862, NM_204542, NM_001006335, NM_204304, NM_001012532, NM_204645, NM_001006247, NM_001012902, NM_001030981, NM_204332, NM_001012887, NM_204311, NM_001007858, NM_204136, NM_205486	366	117	5798	2.57256	0.451316	0.181333	0.560297		GOTERM_BP_FAT	GO:0000278~mitotic cell cycle	18	2.09059	2.98664e-05	NM_204560, NM_001031181, NM_204215, NM_204583, NM_001031017, NM_204235, NM_205339, NM_204645, NM_001007892, NM_001044677, NM_204517, NM_205396, NM_205381, NM_001012318, NM_001012319, NM_001025578, NM_001080862, NM_001006182, NM_205055, NM_204403	579	58	5798	3.10774	0.0708105	0.0241836	0.0525753
GOTERM_BP_FAT	GO:0031327~negative regulation of cellular biosynthetic process	22	4.16667	0.000373884	NM_001012813, NM_001007850, NM_205326, NM_205134, NM_001012862, NM_001007832, NM_204542, NM_001097536, NM_001006335, NM_204304, NM_001012532, NM_204356, NM_204645, NM_001006247, NM_001012902, NM_001030981, NM_204332, NM_001012887, NM_204311, NM_001007858, NM_204136, NM_205486	366	149	5798	2.33902	0.492927	0.156145	0.633684		GOTERM_BP_FAT	GO:0022403~cell cycle phase	21	2.43902	3.47741e-05	NM_001030625, NM_204560, NM_001031181, NM_204215, NM_001004429, NM_204235, NM_204583, NM_001031017, NM_205339, NM_204645, NM_001007892, NM_001044677, NM_204517, NM_205396, NM_001031421, NM_205381, NM_001012318, NM_001012319, NM_001025578, NM_001080862, NM_001006182, NM_205055, NM_204403	579	76	5798	2.76698	0.081957	0.0211509	0.0612121
GOTERM_BP_FAT	GO:0010629~negative regulation of gene expression	20	3.78788	0.000490453	NM_001007850, NM_001012813, NM_205134, NM_205326, NM_001012862, NM_204542, NM_001006335, NM_204304, NM_001012532, NM_204645, NM_001006247, NM_001012902, NM_001030981, NM_204332, NM_001012887, NM_204311, NM_001007858, NM_204136, NM_205486, NM_001040465	366	131	5798	2.41855	0.589706	0.163205	0.830478		GOTERM_BP_FAT	GO:0002520~immune system development	26	3.01974	3.49319e-05	NM_001031180, NM_205029, NM_205339, NM_001007946, NM_001007087, NM_001006211, NM_204658, NM_204297, NM_001007892, NM_204603, NM_001030816, NM_206859, NM_001030703, NM_001033850, NM_001030340, NM_001031188, NM_204246, NM_001004429, NM_001014968, NM_001031401, NM_204570, NM_001006387, NM_204733, NM_205023, NM_001079730, NM_204141	579	107	5798	2.43326	0.0823132	0.0170331	0.0614898
GOTERM_BP_FAT	GO:0009890~negative regulation of biosynthetic process	22	4.16667	0.000491823	NM_001012813, NM_001007850, NM_205326, NM_205134, NM_001012862, NM_001007832, NM_204542, NM_001097536, NM_001006335, NM_204304, NM_001012532, NM_204356, NM_204645, NM_001006247, NM_001012902, NM_001030981, NM_204332, NM_001012887, NM_204311, NM_001007858, NM_204136, NM_205486	366	152	5798	2.29285	0.590726	0.13834	0.832789		GOTERM_BP_FAT	GO:0048534~hemopoietic or lymphoid organ development	25	2.9036	4.42368e-05	NM_205029, NM_205339, NM_001007946, NM_001007087, NM_001006211, NM_204658, NM_204297, NM_001007892, NM_204603, NM_001030816, NM_206859, NM_001030703, NM_001033850, NM_001030340, NM_001031188, NM_204246, NM_001004429, NM_001014968, NM_001031401, NM_204570, NM_001006387, NM_204733, NM_205023, NM_001079730, NM_204141	579	102	5798	2.45437	0.103073	0.0179668	0.077863
GOTERM_BP_FAT	GO:0032268~regulation of cellular protein metabolic process	18	3.40909	0.000941991	NM_001012840, NM_204246, NM_001006409, NM_001007832, NM_001097536, NM_204304, NM_001031553, NM_001012810, NM_204356, NM_001031158, NM_001079739, NM_001031440, NM_001006359, NM_001031430, NM_001001292, NM_205497, NM_204715, NM_001031323	366	117	5798	2.43716	0.819398	0.2169	1.58932		GOTERM_BP_FAT	GO:0010604~positive regulation of macromolecule metabolic process	49	5.69106	5.69853e-05	NM_205131, NM_204560, NM_205273, NM_205134, NM_205029, NM_205339, NM_204871, NM_204831, NM_001007087, NM_204297, NM_206859, NM_204605, NM_204864, NM_204156, NM_001006525, NM_205381, NM_204213, NM_001031434, NM_205032, NM_001030872, NM_206992, NM_001030931, NM_001014968, NM_001008458, NM_204880, NM_001011691, NM_204504, NM_001109762, NM_001079739, NM_204169, NM_205396, NM_205023, NM_205055, NM_001…	579	274	5798	1.79079	0.130755	0.0198196	0.100291
GOTERM_BP_FAT	GO:0010608~posttranscriptional regulation of gene expression	10	1.89394	0.00117027	NM_001012840, NM_001031158, NM_204439, NM_001007832, NM_001031440, NM_001006359, NM_001097536, NM_001040465, NM_001031323, NM_204356	366	43	5798	3.68408	0.880742	0.233414	1.97088		GOTERM_BP_FAT	GO:0030097~hemopoiesis	23	2.67131	5.90976e-05	NM_205029, NM_001004429, NM_001014968, NM_204570, NM_001031401, NM_205339, NM_001007946, NM_001007087, NM_204658, NM_204297, NM_001006387, NM_001007892, NM_001030816, NM_204603, NM_206859, NM_001030703, NM_001033850, NM_001030340, NM_204733, NM_001031188, NM_205023, NM_001079730, NM_204141	579	91	5798	2.53096	0.135259	0.0180017	0.104007
GOTERM_BP_FAT	GO:0030030~cell projection organization	16	3.0303	0.00148147	NM_205132, NM_001004493, NM_205437, NM_206863, NM_001004391, NM_206951, NM_204835, NM_001012910, NM_204450, NM_205441, NM_205179, NM_205050, NM_001160320, NM_001044654, NM_001008457, NM_204300, NM_001004709, NM_001160321, NM_205323, NM_001160323, NM_001160324	366	101	5798	2.50955	0.932277	0.258551	2.48878		GOTERM_BP_FAT	GO:0022402~cell cycle process	25	2.9036	8.55425e-05	NM_204560, NM_001031181, NM_001030946, NM_001031017, NM_204583, NM_204235, NM_205339, NM_001006211, NM_001007892, NM_204517, NM_205381, NM_001012318, NM_001012319, NM_001025578, NM_001080862, NM_001030625, NM_204215, NM_001004429, NM_204645, NM_001044677, NM_205474, NM_204169, NM_205396, NM_001031421, NM_001006182, NM_205055, NM_204403	579	106	5798	2.36175	0.189706	0.0231021	0.150515
GOTERM_BP_FAT	GO:0010557~positive regulation of macromolecule biosynthetic process	27	5.11364	0.0017548	NM_001012813, NM_001007850, NM_205272, NM_205134, NM_001006497, NM_205298, NM_204940, NM_204369, NM_204607, NM_001031430, NM_204136, NM_205486, NM_205382, NM_001006454, NM_204118, NM_001031480, NM_205326, NM_204246, NM_204570, NM_001030668, NM_205244, NM_205434, NM_204450, NM_001031570, NM_204791, NM_001024586, NM_205077	366	225	5798	1.90098	0.958808	0.273089	2.94154		GOTERM_BP_FAT	GO:0048872~homeostasis of number of cells	14	1.62602	0.000106152	NM_001014968, NM_001031401, NM_205339, NM_001006382, NM_204327, NM_001012696, NM_001006387, NM_204603, NM_206859, NM_001030703, NM_001030340, NM_001079730, NM_204725, NM_205055	579	41	5798	3.41935	0.229751	0.0257664	0.186746
GOTERM_BP_FAT	GO:0006350~transcription	38	7.19697	0.00183306	NM_001012813, NM_001098853, NM_001030942, NM_205272, NM_205134, NM_204542, NM_001012914, NM_001031265, NM_001167764, NM_001167765, NM_001105675, NM_205187, NM_001012881, NM_204940, NM_205205, NM_205382, NM_001006454, NM_204113, NM_204133, NM_204118, NM_001030626, NM_205326, NM_001006448, NM_001030668, NM_205434, NM_001012847, NM_001007935, NM_001024826, NM_001001465, NM_001030981, NM_204794, NM_0…	366	360	5798	1.67216	0.964275	0.261327	3.07083		GOTERM_BP_FAT	GO:0006350~transcription	59	6.8525	0.0001148	NM_205131, NM_001030942, NM_204756, NM_205134, NM_205273, NM_001031386, NM_205232, NM_204831, NM_001167764, NM_001167765, NM_001105675, NM_204297, NM_204357, NM_204603, NM_001006252, NM_001030703, NM_204864, NM_204156, NM_001079727, NM_001030878, NM_001006525, NM_204705, NM_205049, NM_001012807, NM_001030931, NM_001014968, NM_204262, NM_001031220, NM_204319, NM_001031096, NM_001006226, NM_0010079…	579	360	5798	1.64115	0.24596	0.025338	0.201946
GOTERM_BP_FAT	GO:0045934~negative regulation of nucleobase, nucleoside, nucleotide and nucleic acid metabolic process	19	3.59848	0.00185185	NM_001007850, NM_001012813, NM_205134, NM_205326, NM_001012862, NM_204542, NM_001006335, NM_204304, NM_001012532, NM_204645, NM_001006247, NM_001012902, NM_001030981, NM_204332, NM_001012887, NM_204311, NM_001007858, NM_204136, NM_205486	366	135	5798	2.22955	0.965475	0.244599	3.10183		GOTERM_BP_FAT	GO:0048762~mesenchymal cell differentiation	11	1.27758	0.000157137	NM_204119, NM_001001129, NM_204560, NM_204243, NM_204995, NM_205319, NM_205339, NM_205013, NM_204284, NM_204297, NM_205035	579	27	5798	4.0797	0.320523	0.0316896	0.276325
GOTERM_BP_FAT	GO:0010604~positive regulation of macromolecule metabolic process	31	5.87121	0.00186332	NM_001007850, NM_001012813, NM_205272, NM_205134, NM_001006497, NM_001012810, NM_205298, NM_001031144, NM_204940, NM_204369, NM_204607, NM_001031430, NM_204136, NM_205486, NM_205382, NM_001006454, NM_204118, NM_001031480, NM_205326, NM_204246, NM_204570, NM_001030668, NM_205244, NM_205434, NM_204450, NM_001031570, NM_001079739, NM_204791, NM_001031440, NM_001024586, NM_205077	366	274	5798	1.79229	0.966188	0.229361	3.12076		GOTERM_BP_FAT	GO:0060485~mesenchyme development	11	1.27758	0.000157137	NM_204119, NM_001001129, NM_204560, NM_204243, NM_204995, NM_205319, NM_205339, NM_205013, NM_204284, NM_204297, NM_205035	579	27	5798	4.0797	0.320523	0.0316896	0.276325
GOTERM_BP_FAT	GO:0048598~embryonic morphogenesis	20	3.78788	0.00186425	NM_204995, NM_205326, NM_204246, NM_204800, NM_001030762, NM_204453, NM_001006373, NM_205434, NM_204338, NM_001001465, NM_204426, NM_204940, NM_001044654, NM_001030727, NM_204548, NM_204300, NM_001040465, NM_204172, NM_204619, NM_001080890	366	146	5798	2.17007	0.966245	0.214979	3.12229		GOTERM_BP_FAT	GO:0032844~regulation of homeostatic process	12	1.39373	0.000160494	NM_206992, NM_204605, NM_205397, NM_205396, NM_205339, NM_204468, NM_001031514, NM_001004409, NM_001045838, NM_001007953, NM_001007892, NM_204297	579	32	5798	3.75518	0.326109	0.0299043	0.28222
GOTERM_BP_FAT	GO:0045935~positive regulation of nucleobase, nucleoside, nucleotide and nucleic acid metabolic process	26	4.92424	0.00209414	NM_001012813, NM_001007850, NM_205272, NM_205134, NM_001006497, NM_001012810, NM_205298, NM_001031144, NM_204940, NM_204369, NM_204607, NM_204136, NM_205486, NM_205382, NM_001006454, NM_204118, NM_205326, NM_204246, NM_204570, NM_001030668, NM_205244, NM_205434, NM_204450, NM_204791, NM_001031440, NM_205077	366	216	5798	1.90685	0.977784	0.22415	3.5009		GOTERM_BP_FAT	GO:0030098~lymphocyte differentiation	14	1.62602	0.000182668	NM_204570, NM_205339, NM_001007087, NM_204658, NM_204603, NM_001030816, NM_206859, NM_001030703, NM_001033850, NM_001030340, NM_001031188, NM_204733, NM_205023, NM_204141	579	43	5798	3.26031	0.361875	0.0315779	0.321152
GOTERM_BP_FAT	GO:0006417~regulation of translation	8	1.51515	0.00212805	NM_001012840, NM_001031158, NM_001007832, NM_001031440, NM_001006359, NM_001097536, NM_001031323, NM_204356	366	30	5798	4.22441	0.979113	0.214779	3.55662		GOTERM_BP_FAT	GO:0006928~cell motion	28	3.25203	0.000373367	NM_204560, NM_001007946, NM_001006211, NM_204297, NM_205443, NM_001044647, NM_001030994, NM_204782, NM_205082, NM_205035, NM_204781, NM_204243, NM_001030680, NM_204246, NM_204823, NM_001012945, NM_001031220, NM_204284, NM_206951, NM_001109762, NM_205179, NM_205474, NM_001008454, NM_204794, NM_204300, NM_001044633, NM_204238, NM_001031488, NM_204142	579	137	5798	2.04662	0.600795	0.0593825	0.655385
GOTERM_BP_FAT	GO:0051172~negative regulation of nitrogen compound metabolic process	19	3.59848	0.00218833	NM_001007850, NM_001012813, NM_205134, NM_205326, NM_001012862, NM_204542, NM_001006335, NM_204304, NM_001012532, NM_204645, NM_001006247, NM_001012902, NM_001030981, NM_204332, NM_001012887, NM_204311, NM_001007858, NM_204136, NM_205486	366	137	5798	2.197	0.981284	0.208655	3.65563		GOTERM_BP_FAT	GO:0051329~interphase of mitotic cell cycle	9	1.0453	0.000394674	NM_204560, NM_204215, NM_205396, NM_204235, NM_205339, NM_205381, NM_001012318, NM_001012319, NM_205055, NM_001007892, NM_204645	579	20	5798	4.50622	0.62118	0.0588648	0.692664
GOTERM_BP_FAT	GO:0060173~limb development	11	2.08333	0.00260052	NM_204426, NM_205132, NM_204995, NM_205326, NM_001005427, NM_001040465, NM_205434, NM_204172, NM_204619, NM_204338, NM_001080890	366	57	5798	3.05714	0.991162	0.231031	4.32995		GOTERM_BP_FAT	GO:0051325~interphase	9	1.0453	0.000394674	NM_204560, NM_204215, NM_205396, NM_204235, NM_205339, NM_205381, NM_001012318, NM_001012319, NM_205055, NM_001007892, NM_204645	579	20	5798	4.50622	0.62118	0.0588648	0.692664
GOTERM_BP_FAT	GO:0048736~appendage development	11	2.08333	0.00260052	NM_204426, NM_205132, NM_204995, NM_205326, NM_001005427, NM_001040465, NM_205434, NM_204172, NM_204619, NM_204338, NM_001080890	366	57	5798	3.05714	0.991162	0.231031	4.32995		GOTERM_BP_FAT	GO:0034097~response to cytokine stimulus	9	1.0453	0.000394674	NM_204995, NM_205223, NM_205339, NM_001030340, NM_204871, NM_204261, NM_001030605, NM_001045838, NM_001168008	579	20	5798	4.50622	0.62118	0.0588648	0.692664
GOTERM_BP_FAT	GO:0031328~positive regulation of cellular biosynthetic process	27	5.11364	0.00270893	NM_001012813, NM_001007850, NM_205272, NM_205134, NM_001006497, NM_205298, NM_204940, NM_204369, NM_204607, NM_001031430, NM_204136, NM_205486, NM_205382, NM_001006454, NM_204118, NM_001031480, NM_205326, NM_204246, NM_204570, NM_001030668, NM_205244, NM_205434, NM_204450, NM_001031570, NM_204791, NM_001024586, NM_205077	366	232	5798	1.84363	0.992745	0.228384	4.50657		GOTERM_BP_FAT	GO:0006259~DNA metabolic process	39	4.52962	0.000454711	NM_001012813, NM_205273, NM_001031180, NM_001024832, NM_001030945, NM_001031018, NM_001007087, NM_001031137, NM_001008683, NM_204658, NM_205389, NM_206957, NM_001030816, NM_001006276, NM_001031188, NM_001030603, NM_001025578, NM_204725, NM_205082, NM_001167759, NM_206992, NM_204380, NM_001167758, NM_213584, NM_001006508, NM_204468, NM_001008677, NM_001008458, NM_001030811, NM_001007490, NM_001031…	579	220	5798	1.77518	0.673194	0.0636703	0.797633
GOTERM_BP_FAT	GO:0009891~positive regulation of biosynthetic process	27	5.11364	0.00287587	NM_001012813, NM_001007850, NM_205272, NM_205134, NM_001006497, NM_205298, NM_204940, NM_204369, NM_204607, NM_001031430, NM_204136, NM_205486, NM_205382, NM_001006454, NM_204118, NM_001031480, NM_205326, NM_204246, NM_204570, NM_001030668, NM_205244, NM_205434, NM_204450, NM_001031570, NM_204791, NM_001024586, NM_205077	366	233	5798	1.83571	0.994647	0.230108	4.77795		GOTERM_BP_FAT	GO:0055082~cellular chemical homeostasis	20	2.32288	0.000466676	NM_001001131, NM_001006481, NM_205339, NM_204464, NM_001006317, NM_001004409, NM_204316, NM_206874, NM_001007953, NM_204297, NM_001030769, NM_001030536, NM_204605, NM_001030727, NM_001031317, NM_205086, NM_001045838, NM_204224, NM_204762, NM_204416	579	84	5798	2.38424	0.682673	0.0617773	0.818539
GOTERM_BP_FAT	GO:0051173~positive regulation of nitrogen compound metabolic process	26	4.92424	0.00304672	NM_001012813, NM_001007850, NM_205272, NM_205134, NM_001006497, NM_001012810, NM_205298, NM_001031144, NM_204940, NM_204369, NM_204607, NM_204136, NM_205486, NM_205382, NM_001006454, NM_204118, NM_205326, NM_204246, NM_204570, NM_001030668, NM_205244, NM_205434, NM_204450, NM_204791, NM_001031440, NM_205077	366	222	5798	1.85531	0.996079	0.231927	5.05492		GOTERM_BP_FAT	GO:0006873~cellular ion homeostasis	20	2.32288	0.000466676	NM_001001131, NM_001006481, NM_205339, NM_204464, NM_001006317, NM_001004409, NM_204316, NM_206874, NM_001007953, NM_204297, NM_001030769, NM_001030536, NM_204605, NM_001030727, NM_001031317, NM_205086, NM_001045838, NM_204224, NM_204762, NM_204416	579	84	5798	2.38424	0.682673	0.0617773	0.818539
GOTERM_BP_FAT	GO:0032990~cell part morphogenesis	12	2.27273	0.00443751	NM_205132, NM_001004493, NM_001004391, NM_206951, NM_204835, NM_204450, NM_001030700, NM_205050, NM_205179, NM_001160320, NM_001044654, NM_001008457, NM_204300, NM_001004709, NM_001160321, NM_001160323, NM_001160324	366	71	5798	2.67744	0.999689	0.307267	7.28157		GOTERM_BP_FAT	GO:0046649~lymphocyte activation	17	1.97445	0.000478163	NM_001031180, NM_204570, NM_205339, NM_001012696, NM_001007087, NM_204658, NM_204603, NM_001030816, NM_206859, NM_001030703, NM_001033850, NM_001030340, NM_204733, NM_001031188, NM_205023, NM_204141, NM_001168008	579	65	5798	2.619	0.691516	0.0600223	0.838608
GOTERM_BP_FAT	GO:0035107~appendage morphogenesis	10	1.89394	0.00598268	NM_204426, NM_205132, NM_204995, NM_205326, NM_001040465, NM_205434, NM_204172, NM_204619, NM_204338, NM_001080890	366	54	5798	2.93362	0.999981	0.377362	9.69773		GOTERM_BP_FAT	GO:0001775~cell activation	20	2.32288	0.000546481	NM_001031180, NM_204570, NM_205339, NM_204261, NM_001007087, NM_001012696, NM_204658, NM_001030816, NM_204603, NM_206859, NM_204605, NM_001030703, NM_001033850, NM_001030340, NM_204989, NM_204733, NM_001031188, NM_205023, NM_204141, NM_001168008	579	85	5798	2.35619	0.739242	0.0649995	0.957881
GOTERM_BP_FAT	GO:0035108~limb morphogenesis	10	1.89394	0.00598268	NM_204426, NM_205132, NM_204995, NM_205326, NM_001040465, NM_205434, NM_204172, NM_204619, NM_204338, NM_001080890	366	54	5798	2.93362	0.999981	0.377362	9.69773		GOTERM_BP_FAT	GO:0042113~B cell activation	10	1.16144	0.000601871	NM_204603, NM_001030816, NM_206859, NM_001031180, NM_001033850, NM_205339, NM_204733, NM_001031188, NM_001012696, NM_204658	579	26	5798	3.85147	0.772464	0.0680699	1.05449
GOTERM_BP_FAT	GO:0046903~secretion	11	2.08333	0.00616333	NM_204293, NM_205231, NM_001012905, NM_001012802, NM_001031430, NM_001079734, NM_204733, NM_204715, NM_001031348, NM_001031553, NM_001001733	366	64	5798	2.72276	0.999987	0.373622	9.9763		GOTERM_BP_FAT	GO:0014031~mesenchymal cell development	10	1.16144	0.000601871	NM_204119, NM_001001129, NM_204560, NM_204243, NM_204995, NM_205339, NM_205013, NM_204284, NM_204297, NM_205035	579	26	5798	3.85147	0.772464	0.0680699	1.05449
GOTERM_BP_FAT	GO:0048667~cell morphogenesis involved in neuron differentiation	11	2.08333	0.00616333	NM_205132, NM_001004493, NM_001004391, NM_206951, NM_204835, NM_204450, NM_205050, NM_205179, NM_001160320, NM_001008457, NM_001044654, NM_204300, NM_001004709, NM_001160321, NM_001160323, NM_001160324	366	64	5798	2.72276	0.999987	0.373622	9.9763		GOTERM_BP_FAT	GO:0010033~response to organic substance	27	3.13589	0.000612766	NM_204995, NM_205339, NM_204871, NM_204328, NM_205523, NM_001030340, NM_205381, NM_001030605, NM_001006296, NM_204415, NM_204416, NM_204805, NM_001030931, NM_205223, NM_001012800, NM_204246, NM_001001131, NM_001031401, NM_001115079, NM_204261, NM_001007960, NM_001011691, NM_001031514, NM_001045838, NM_001012899, NM_205055, NM_001168008	579	134	5798	2.01771	0.778482	0.0662173	1.07348
GOTERM_BP_FAT	GO:0048858~cell projection morphogenesis	11	2.08333	0.00767748	NM_205132, NM_001004493, NM_001004391, NM_206951, NM_204835, NM_204450, NM_205050, NM_205179, NM_001160320, NM_001008457, NM_001044654, NM_204300, NM_001004709, NM_001160321, NM_001160323, NM_001160324	366	66	5798	2.64026	0.999999	0.428702	12.2797		GOTERM_BP_FAT	GO:0002521~leukocyte differentiation	15	1.74216	0.000744339	NM_205029, NM_204570, NM_205339, NM_001007087, NM_204658, NM_204603, NM_001030816, NM_206859, NM_001030703, NM_001033850, NM_001030340, NM_001031188, NM_204733, NM_205023, NM_204141	579	55	5798	2.73104	0.839749	0.0765228	1.30255
GOTERM_BP_FAT	GO:0045892~negative regulation of transcription, DNA-dependent	13	2.46212	0.00784658	NM_001012813, NM_205134, NM_205326, NM_001012862, NM_001006335, NM_001012532, NM_001006247, NM_001012902, NM_204332, NM_001030981, NM_204311, NM_001007858, NM_204136	366	87	5798	2.36713	0.999999	0.423174	12.5334		GOTERM_BP_FAT	GO:0045321~leukocyte activation	18	2.09059	0.000759691	NM_001031180, NM_204570, NM_205339, NM_204261, NM_001007087, NM_001012696, NM_204658, NM_204603, NM_001030816, NM_206859, NM_001030703, NM_001033850, NM_001030340, NM_204733, NM_001031188, NM_205023, NM_204141, NM_001168008	579	74	5798	2.43579	0.84569	0.0749118	1.32925
GOTERM_BP_FAT	GO:0045941~positive regulation of transcription	22	4.16667	0.00938802	NM_001012813, NM_001007850, NM_204118, NM_205272, NM_205134, NM_205326, NM_204246, NM_204570, NM_001030668, NM_205244, NM_205434, NM_205298, NM_204450, NM_204791, NM_204940, NM_204369, NM_204607, NM_204136, NM_205486, NM_205077, NM_205382, NM_001006454	366	193	5798	1.80577	1	0.469754	14.815		GOTERM_BP_FAT	GO:0008104~protein localization	43	4.99419	0.000897398	NM_001031135, NM_001080117, NM_001006355, NM_001031266, NM_204327, NM_001031119, NM_001030792, NM_001031288, NM_001079494, NM_001031067, NM_001006549, NM_001008466, NM_001030917, NM_001031141, NM_001006179, NM_001006132, NM_001012607, NM_001012602, NM_206976, NM_001006449, NM_001030592, NM_001031227, NM_001012806, NM_001030621, NM_001001876, NM_001004429, NM_001012942, NM_204468, NM_001012943, NM…	579	259	5798	1.66253	0.890046	0.0845209	1.56841
GOTERM_BP_FAT	GO:0007409~axonogenesis	10	1.89394	0.00960091	NM_205132, NM_001004493, NM_001004391, NM_206951, NM_204835, NM_204450, NM_205179, NM_001160320, NM_205050, NM_001008457, NM_204300, NM_001004709, NM_001160321, NM_001160323, NM_001160324	366	58	5798	2.7313	1	0.465111	15.1257		GOTERM_BP_FAT	GO:0019725~cellular homeostasis	26	3.01974	0.00111866	NM_205339, NM_204464, NM_001006317, NM_001122691, NM_204297, NM_204605, NM_001030727, NM_001031317, NM_205086, NM_204762, NM_204416, NM_001001131, NM_001006481, NM_001080866, NM_001004409, NM_204316, NM_001006504, NM_206874, NM_001007953, NM_001030769, NM_001030536, NM_001007490, NM_001045838, NM_204224, NM_001079730, NM_001006557	579	132	5798	1.97242	0.93622	0.100448	1.95153
GOTERM_BP_FAT	GO:0006357~regulation of transcription from RNA polymerase II promoter	23	4.35606	0.0098141	NM_001012813, NM_204118, NM_205272, NM_205326, NM_205134, NM_001012862, NM_204570, NM_205434, NM_001012532, NM_205298, NM_204450, NM_001006247, NM_204791, NM_001030981, NM_204940, NM_204311, NM_204607, NM_001007858, NM_204136, NM_205486, NM_205077, NM_205382, NM_001006454	366	206	5798	1.76871	1	0.460764	15.4357		GOTERM_BP_FAT	GO:0015031~protein transport	38	4.41347	0.00127525	NM_001031135, NM_001080117, NM_001006355, NM_001031266, NM_204327, NM_001031119, NM_001030792, NM_001079494, NM_001031067, NM_001006549, NM_001008466, NM_001030917, NM_001031141, NM_001006179, NM_001006132, NM_001012607, NM_001012602, NM_206976, NM_001006449, NM_001030592, NM_001031227, NM_001012806, NM_001030621, NM_001012942, NM_001012943, NM_001012844, NM_001006363, NM_001031097, NM_001012896,…	579	224	5798	1.69877	0.956624	0.109717	2.22182
GOTERM_BP_FAT	GO:0051253~negative regulation of RNA metabolic process	13	2.46212	0.0102293	NM_001012813, NM_205134, NM_205326, NM_001012862, NM_001006335, NM_001012532, NM_001006247, NM_001012902, NM_204332, NM_001030981, NM_204311, NM_001007858, NM_204136	366	90	5798	2.28822	1	0.463347	16.0365		GOTERM_BP_FAT	GO:0045184~establishment of protein localization	38	4.41347	0.00127525	NM_001031135, NM_001080117, NM_001006355, NM_001031266, NM_204327, NM_001031119, NM_001030792, NM_001079494, NM_001031067, NM_001006549, NM_001008466, NM_001030917, NM_001031141, NM_001006179, NM_001006132, NM_001012607, NM_001012602, NM_206976, NM_001006449, NM_001030592, NM_001031227, NM_001012806, NM_001030621, NM_001012942, NM_001012943, NM_001012844, NM_001006363, NM_001031097, NM_001012896,…	579	224	5798	1.69877	0.956624	0.109717	2.22182
GOTERM_BP_FAT	GO:0008219~cell death	15	2.84091	0.0109203	NM_204118, NM_001031211, NM_001031480, NM_001031547, NM_001030946, NM_204390, NM_001006208, NM_001006518, NM_204476, NM_001167701, NM_204439, NM_001030704, NM_204487, NM_204725, NM_001030553	366	113	5798	2.10286	1	0.474412	17.0274		GOTERM_BP_FAT	GO:0009628~response to abiotic stimulus	20	2.32288	0.00131841	NM_001030680, NM_001030663, NM_205339, NM_204378, NM_001008458, NM_001030811, NM_001007087, NM_001031216, NM_001031174, NM_001030816, NM_001001304, NM_205381, NM_204760, NM_001025578, NM_204224, NM_001012899, NM_204693, NM_204986, NM_204725, NM_205055	579	91	5798	2.20084	0.960996	0.109401	2.29619
GOTERM_BP_FAT	GO:0048534~hemopoietic or lymphoid organ development	14	2.65152	0.0111079	NM_204246, NM_001012862, NM_204570, NM_001001733, NM_204658, NM_001031430, NM_001030340, NM_001031077, NM_204548, NM_204136, NM_204733, NM_001031031, NM_001004368, NM_001079730	366	102	5798	2.17433	1	0.469481	17.2945		GOTERM_BP_FAT	GO:0009314~response to radiation	16	1.8583	0.00171657	NM_205339, NM_204378, NM_001008458, NM_001030811, NM_001007087, NM_001031216, NM_001031174, NM_001030816, NM_001001304, NM_205381, NM_001025578, NM_204693, NM_204986, NM_001012899, NM_204725, NM_205055	579	66	5798	2.42759	0.98537	0.135564	2.97981
GOTERM_BP_FAT	GO:0048812~neuron projection morphogenesis	10	1.89394	0.011935	NM_205132, NM_001004493, NM_001004391, NM_206951, NM_204835, NM_204450, NM_205179, NM_001160320, NM_205050, NM_001008457, NM_204300, NM_001004709, NM_001160321, NM_001160323, NM_001160324	366	60	5798	2.64026	1	0.483529	18.4626		GOTERM_BP_FAT	GO:0051173~positive regulation of nitrogen compound metabolic process	37	4.29733	0.00205851	NM_205131, NM_001012813, NM_204560, NM_205134, NM_205273, NM_205029, NM_204831, NM_001012695, NM_001007087, NM_204328, NM_001030825, NM_204297, NM_001164536, NM_206859, NM_204156, NM_204864, NM_001006525, NM_205013, NM_001031434, NM_205032, NM_001031495, NM_206992, NM_001030931, NM_204246, NM_001014968, NM_204570, NM_001008458, NM_204880, NM_001006387, NM_204504, NM_001109762, NM_001006280, NM_20…	579	222	5798	1.66897	0.993699	0.15541	3.5633
GOTERM_BP_FAT	GO:0001568~blood vessel development	13	2.46212	0.0121058	NM_204246, NM_205231, NM_001006409, NM_001005427, NM_204940, NM_204311, NM_001001292, NM_204227, NM_204548, NM_001044633, NM_001040465, NM_001001615, NM_001004368	366	92	5798	2.23848	1	0.478235	18.7019		GOTERM_BP_FAT	GO:0019953~sexual reproduction	18	2.09059	0.00219504	NM_204560, NM_001030680, NM_001030931, NM_001012826, NM_204246, NM_001014968, NM_205339, NM_001012945, NM_204378, NM_205115, NM_001167764, NM_001001899, NM_001033941, NM_001030727, NM_206987, NM_001044633, NM_204762, NM_205055	579	81	5798	2.22529	0.995499	0.159962	3.79535
GOTERM_BP_FAT	GO:0032989~cellular component morphogenesis	15	2.84091	0.0126507	NM_205132, NM_001004493, NM_001004391, NM_206951, NM_204835, NM_001012910, NM_204450, NM_001030700, NM_205179, NM_205050, NM_001160320, NM_001044654, NM_001008457, NM_205497, NM_204300, NM_001004709, NM_001160321, NM_001079730, NM_001160323, NM_001160324	366	115	5798	2.06629	1	0.483447	19.4608		GOTERM_BP_FAT	GO:0014033~neural crest cell differentiation	8	0.929152	0.00229565	NM_204119, NM_001001129, NM_204560, NM_204243, NM_204995, NM_204284, NM_204297, NM_205035	579	20	5798	4.00553	0.996488	0.161892	3.966
GOTERM_BP_FAT	GO:0016265~death	15	2.84091	0.0126507	NM_204118, NM_001031211, NM_001031480, NM_001031547, NM_001030946, NM_204390, NM_001006208, NM_001006518, NM_204476, NM_001167701, NM_204439, NM_001030704, NM_204487, NM_204725, NM_001030553	366	115	5798	2.06629	1	0.483447	19.4608		GOTERM_BP_FAT	GO:0014032~neural crest cell development	8	0.929152	0.00229565	NM_204119, NM_001001129, NM_204560, NM_204243, NM_204995, NM_204284, NM_204297, NM_205035	579	20	5798	4.00553	0.996488	0.161892	3.966
GOTERM_BP_FAT	GO:0010628~positive regulation of gene expression	22	4.16667	0.013066	NM_001012813, NM_001007850, NM_204118, NM_205272, NM_205134, NM_205326, NM_204246, NM_204570, NM_001030668, NM_205244, NM_205434, NM_205298, NM_204450, NM_204791, NM_204940, NM_204369, NM_204607, NM_204136, NM_205486, NM_205077, NM_205382, NM_001006454	366	199	5798	1.75132	1	0.484929	20.0348		GOTERM_BP_FAT	GO:0045935~positive regulation of nucleobase, nucleoside, nucleotide and nucleic acid metabolic process	36	4.18118	0.00239531	NM_205131, NM_001012813, NM_204560, NM_205134, NM_205273, NM_205029, NM_204831, NM_001012695, NM_001007087, NM_204328, NM_001030825, NM_204297, NM_001164536, NM_206859, NM_204156, NM_204864, NM_001006525, NM_205013, NM_001031434, NM_205032, NM_001031495, NM_206992, NM_001030931, NM_204246, NM_001014968, NM_204570, NM_001008458, NM_204880, NM_001006387, NM_204504, NM_001109762, NM_001006280, NM_20…	579	216	5798	1.66897	0.997253	0.163644	4.13478
GOTERM_BP_FAT	GO:0009057~macromolecule catabolic process	21	3.97727	0.014025	NM_001030967, NM_001012860, NM_001006129, NM_001030964, NM_001006497, NM_001030910, NM_001006349, NM_001012810, NM_001162393, NM_001006379, NM_001012906, NM_001031440, NM_204429, NM_001031153, NM_001030988, NM_001044633, NM_001031499, NM_001079733, NM_001006134, NM_204725, NM_001030553	366	188	5798	1.76953	1	0.500045	21.3455		GOTERM_BP_FAT	GO:0010557~positive regulation of macromolecule biosynthetic process	37	4.29733	0.00260715	NM_205131, NM_001012813, NM_204560, NM_205134, NM_205273, NM_205029, NM_204831, NM_001012695, NM_001007087, NM_001030825, NM_204328, NM_204297, NM_001164536, NM_206859, NM_204605, NM_204156, NM_204864, NM_001006525, NM_205013, NM_001031434, NM_205032, NM_001031495, NM_206992, NM_001030931, NM_204246, NM_001014968, NM_204570, NM_204880, NM_001006387, NM_001011691, NM_204504, NM_001006280, NM_00110…	579	225	5798	1.64672	0.99837	0.172051	4.49258
GOTERM_BP_FAT	GO:0032940~secretion by cell	9	1.70455	0.0150095	NM_204293, NM_205231, NM_001012905, NM_001012802, NM_001031430, NM_001079734, NM_204733, NM_204715, NM_001031348	366	52	5798	2.7418	1	0.514577	22.6699		GOTERM_BP_FAT	GO:0002252~immune effector process	9	1.0453	0.00285363	NM_001030885, NM_001030816, NM_206859, NM_001031180, NM_205339, NM_204733, NM_001030845, NM_204327, NM_204658	579	26	5798	3.46632	0.999113	0.181903	4.90731
GOTERM_BP_FAT	GO:0002520~immune system development	14	2.65152	0.0162117	NM_204246, NM_001012862, NM_204570, NM_001001733, NM_204658, NM_001031430, NM_001030340, NM_001031077, NM_204548, NM_204136, NM_204733, NM_001031031, NM_001004368, NM_001079730	366	107	5798	2.07272	1	0.532833	24.2588		GOTERM_BP_FAT	GO:0033554~cellular response to stress	29	3.36818	0.00296455	NM_001080716, NM_001031018, NM_205339, NM_204378, NM_001007087, NM_001007828, NM_001008683, NM_204658, NM_204297, NM_001030816, NM_205381, NM_001025578, NM_001030603, NM_001006296, NM_204725, NM_205261, NM_001167759, NM_001167758, NM_213584, NM_001006508, NM_001008677, NM_204468, NM_001008458, NM_204880, NM_001030811, NM_204169, NM_001001304, NM_001006160, NM_204693, NM_204750	579	164	5798	1.77074	0.999325	0.183555	5.09339
GOTERM_BP_FAT	GO:0001944~vasculature development	13	2.46212	0.0166409	NM_204246, NM_205231, NM_001006409, NM_001005427, NM_204940, NM_204311, NM_001001292, NM_204227, NM_204548, NM_001044633, NM_001040465, NM_001001615, NM_001004368	366	96	5798	2.14521	1	0.5332	24.8186		GOTERM_BP_FAT	GO:0051674~localization of cell	21	2.43902	0.00317353	NM_204243, NM_204560, NM_204246, NM_001007946, NM_204823, NM_001012945, NM_204284, NM_001031220, NM_001006211, NM_204297, NM_205443, NM_205474, NM_204794, NM_001008454, NM_001044647, NM_001044633, NM_204238, NM_204782, NM_205082, NM_204142, NM_205035	579	105	5798	2.00276	0.999597	0.190425	5.44305
GOTERM_BP_FAT	GO:0001775~cell activation	12	2.27273	0.0168532	NM_204908, NM_204570, NM_001030340, NM_001031430, NM_204989, NM_001039273, NM_204136, NM_204859, NM_204733, NM_001031031, NM_001012696, NM_204658	366	85	5798	2.23645	1	0.528972	25.0941		GOTERM_BP_FAT	GO:0048870~cell motility	21	2.43902	0.00317353	NM_204243, NM_204560, NM_204246, NM_001007946, NM_204823, NM_001012945, NM_204284, NM_001031220, NM_001006211, NM_204297, NM_205443, NM_205474, NM_204794, NM_001008454, NM_001044647, NM_001044633, NM_204238, NM_204782, NM_205082, NM_204142, NM_205035	579	105	5798	2.00276	0.999597	0.190425	5.44305
GOTERM_BP_FAT	GO:0044265~cellular macromolecule catabolic process	19	3.59848	0.0170093	NM_001030967, NM_001012860, NM_001006129, NM_001030964, NM_001006497, NM_001030910, NM_001006349, NM_001012810, NM_001162393, NM_001006379, NM_001012906, NM_001031440, NM_001031153, NM_001044633, NM_001031499, NM_001079733, NM_001006134, NM_204725, NM_001030553	366	167	5798	1.80233	1	0.523734	25.296		GOTERM_BP_FAT	GO:0050801~ion homeostasis	20	2.32288	0.0032411	NM_001001131, NM_001006481, NM_205339, NM_204464, NM_001006317, NM_001004409, NM_204316, NM_206874, NM_001007953, NM_204297, NM_001030769, NM_001030536, NM_204605, NM_001030727, NM_001031317, NM_205086, NM_001045838, NM_204224, NM_204762, NM_204416	579	98	5798	2.04364	0.999659	0.189475	5.55584
GOTERM_BP_FAT	GO:0030182~neuron differentiation	16	3.0303	0.0170505	NM_205132, NM_204995, NM_001004493, NM_204246, NM_205231, NM_001004391, NM_206951, NM_204835, NM_001006361, NM_204450, NM_205179, NM_205050, NM_001160320, NM_001044654, NM_001008457, NM_001005830, NM_204300, NM_001004709, NM_001160321, NM_001160323, NM_001160324	366	131	5798	1.93484	1	0.516303	25.3492		GOTERM_BP_FAT	GO:0045934~negative regulation of nucleobase, nucleoside, nucleotide and nucleic acid metabolic process	25	2.9036	0.00336673	NM_001012813, NM_205131, NM_205134, NM_001031386, NM_204542, NM_204831, NM_001006335, NM_001012695, NM_001007087, NM_001031010, NM_001012911, NM_001012887, NM_001006294, NM_205013, NM_204119, NM_206992, NM_001030930, NM_213584, NM_204468, NM_001006202, NM_204645, NM_001030981, NM_204169, NM_001079757, NM_001030337	579	135	5798	1.85441	0.99975	0.191549	5.76523
GOTERM_BP_FAT	GO:0042127~regulation of cell proliferation	24	4.54545	0.0184424	NM_205292, NM_205272, NM_205509, NM_204995, NM_205326, NM_204246, NM_001012862, NM_001012549, NM_204453, NM_205434, NM_204356, NM_001031570, NM_001001465, NM_204940, NM_001079739, NM_204794, NM_001031430, NM_001001292, NM_204227, NM_205497, NM_204548, NM_001004368, NM_204725, NM_001080890	366	231	5798	1.64587	1	0.536188	27.126		GOTERM_BP_FAT	GO:0009791~post-embryonic development	9	1.0453	0.00370811	NM_204551, NM_204243, NM_204504, NM_001030536, NM_204246, NM_205339, NM_001007946, NM_001044633, NM_001031220	579	27	5798	3.33794	0.999892	0.204178	6.33197
GOTERM_BP_FAT	GO:0046649~lymphocyte activation	10	1.89394	0.0195987	NM_204908, NM_204570, NM_001030340, NM_001031430, NM_204136, NM_204859, NM_204733, NM_001031031, NM_001012696, NM_204658	366	65	5798	2.43716	1	0.550117	28.5716		GOTERM_BP_FAT	GO:0045087~innate immune response	9	1.0453	0.00370811	NM_001098854, NM_001081709, NM_206859, NM_205223, NM_204275, NM_001030845, NM_205485, NM_001007488, NM_001011691	579	27	5798	3.33794	0.999892	0.204178	6.33197
GOTERM_BP_FAT	GO:0048514~blood vessel morphogenesis	11	2.08333	0.01992	NM_204940, NM_205231, NM_204246, NM_001006409, NM_001005427, NM_001001292, NM_204548, NM_001044633, NM_001040465, NM_001001615, NM_001004368	366	76	5798	2.29285	1	0.548123	28.9685		GOTERM_BP_FAT	GO:0043069~negative regulation of programmed cell death	21	2.43902	0.00397994	NM_205261, NM_204560, NM_204588, NM_204246, NM_001001131, NM_205029, NM_204235, NM_205339, NM_204327, NM_204328, NM_001031288, NM_001007953, NM_001004410, NM_001030885, NM_204504, NM_001030816, NM_204671, NM_001012318, NM_001012319, NM_204733, NM_001031188, NM_204725, NM_205055	579	107	5798	1.96533	0.999945	0.212723	6.78094
GOTERM_BP_FAT	GO:0000904~cell morphogenesis involved in differentiation	11	2.08333	0.01992	NM_205132, NM_001004493, NM_001004391, NM_206951, NM_204835, NM_204450, NM_205050, NM_205179, NM_001160320, NM_001008457, NM_001044654, NM_204300, NM_001004709, NM_001160321, NM_001160323, NM_001160324	366	76	5798	2.29285	1	0.548123	28.9685		GOTERM_BP_FAT	GO:0060548~negative regulation of cell death	21	2.43902	0.00397994	NM_205261, NM_204560, NM_204588, NM_204246, NM_001001131, NM_205029, NM_204235, NM_205339, NM_204327, NM_204328, NM_001031288, NM_001007953, NM_001004410, NM_001030885, NM_204504, NM_001030816, NM_204671, NM_001012318, NM_001012319, NM_204733, NM_001031188, NM_204725, NM_205055	579	107	5798	1.96533	0.999945	0.212723	6.78094
GOTERM_BP_FAT	GO:0010033~response to organic substance	16	3.0303	0.0205823	NM_204995, NM_204246, NM_001008437, NM_001030668, NM_001030821, NM_001012914, NM_204450, NM_001005836, NM_204487, NM_001030340, NM_001031538, NM_204136, NM_205486, NM_001040465, NM_205321, NM_001030383	366	134	5798	1.89153	1	0.552269	29.7801		GOTERM_BP_FAT	GO:0051172~negative regulation of nitrogen compound metabolic process	25	2.9036	0.00409549	NM_001012813, NM_205131, NM_205134, NM_001031386, NM_204542, NM_204831, NM_001006335, NM_001012695, NM_001007087, NM_001031010, NM_001012911, NM_001012887, NM_001006294, NM_205013, NM_204119, NM_206992, NM_001030930, NM_213584, NM_204468, NM_001006202, NM_204645, NM_001030981, NM_204169, NM_001079757, NM_001030337	579	137	5798	1.82734	0.999959	0.213587	6.97118
GOTERM_BP_FAT	GO:0007167~enzyme linked receptor protein signaling pathway	16	3.0303	0.0205823	NM_205132, NM_205509, NM_204246, NM_205231, NM_204360, NM_206951, NM_205257, NM_001024826, NM_001031570, NM_001001465, NM_001044661, NM_205378, NM_001031430, NM_001001292, NM_205497, NM_001004368	366	134	5798	1.89153	1	0.552269	29.7801		GOTERM_BP_FAT	GO:0002260~lymphocyte homeostasis	6	0.696864	0.00422397	NM_205339, NM_001030340, NM_204327, NM_001012696, NM_204725, NM_205055	579	12	5798	5.00691	0.99997	0.214994	7.18228
GOTERM_BP_FAT	GO:0000902~cell morphogenesis	13	2.46212	0.0208066	NM_205132, NM_001004493, NM_001004391, NM_206951, NM_204835, NM_204450, NM_205179, NM_205050, NM_001160320, NM_001044654, NM_001008457, NM_205497, NM_204300, NM_001004709, NM_001079730, NM_001160321, NM_001160323, NM_001160324	366	99	5798	2.0802	1	0.548638	30.0529		GOTERM_BP_FAT	GO:0030183~B cell differentiation	7	0.813008	0.00452811	NM_204603, NM_206859, NM_001033850, NM_205339, NM_204733, NM_001031188, NM_204658	579	17	5798	4.12334	0.999986	0.224025	7.68019
GOTERM_BP_FAT	GO:0030326~embryonic limb morphogenesis	8	1.51515	0.0210874	NM_204995, NM_205326, NM_001040465, NM_205434, NM_204172, NM_204619, NM_204338, NM_001080890	366	45	5798	2.81627	1	0.546101	30.3931		GOTERM_BP_FAT	GO:0009891~positive regulation of biosynthetic process	37	4.29733	0.00472241	NM_205131, NM_001012813, NM_204560, NM_205134, NM_205273, NM_205029, NM_204831, NM_001012695, NM_001007087, NM_001030825, NM_204328, NM_204297, NM_001164536, NM_206859, NM_204605, NM_204156, NM_204864, NM_001006525, NM_205013, NM_001031434, NM_205032, NM_001031495, NM_206992, NM_001030931, NM_204246, NM_001014968, NM_204570, NM_204880, NM_001006387, NM_001011691, NM_204504, NM_001006280, NM_00110…	579	233	5798	1.59018	0.999991	0.227918	7.99696
GOTERM_BP_FAT	GO:0035113~embryonic appendage morphogenesis	8	1.51515	0.0210874	NM_204995, NM_205326, NM_001040465, NM_205434, NM_204172, NM_204619, NM_204338, NM_001080890	366	45	5798	2.81627	1	0.546101	30.3931		GOTERM_BP_FAT	GO:0000079~regulation of cyclin-dependent protein kinase activity	5	0.58072	0.0049314	NM_205381, NM_204213, NM_001007087, NM_204725, NM_205055	579	8	5798	6.25864	0.999995	0.232232	8.33652
GOTERM_BP_FAT	GO:0008284~positive regulation of cell proliferation	16	3.0303	0.021875	NM_205292, NM_205509, NM_204995, NM_204246, NM_001012549, NM_204453, NM_204356, NM_001031570, NM_204940, NM_001079739, NM_001031430, NM_001001292, NM_205497, NM_204548, NM_001004368, NM_001080890	366	135	5798	1.87751	1	0.55216	31.3391		GOTERM_BP_FAT	GO:0043009~chordate embryonic development	27	3.13589	0.00524574	NM_001080716, NM_205131, NM_204560, NM_204995, NM_205319, NM_204329, NM_204911, NM_001006211, NM_204658, NM_204297, NM_204603, NM_001030816, NM_205013, NM_205080, NM_204119, NM_001001876, NM_204246, NM_204553, NM_204261, NM_204453, NM_001031174, NM_205474, NM_204169, NM_001044633, NM_204300, NM_204773, NM_001079730	579	155	5798	1.74434	0.999998	0.240561	8.84505
GOTERM_BP_FAT	GO:0051254~positive regulation of RNA metabolic process	18	3.40909	0.0227588	NM_001012813, NM_204118, NM_205272, NM_205134, NM_205326, NM_204570, NM_001030668, NM_205434, NM_205298, NM_204450, NM_204791, NM_204940, NM_204607, NM_001031440, NM_205486, NM_205077, NM_205382, NM_001006454	366	160	5798	1.78217	1	0.559461	32.3861		GOTERM_BP_FAT	GO:0009792~embryonic development ending in birth or egg hatching	27	3.13589	0.00524574	NM_001080716, NM_205131, NM_204560, NM_204995, NM_205319, NM_204329, NM_204911, NM_001006211, NM_204658, NM_204297, NM_204603, NM_001030816, NM_205013, NM_205080, NM_204119, NM_001001876, NM_204246, NM_204553, NM_204261, NM_204453, NM_001031174, NM_205474, NM_204169, NM_001044633, NM_204300, NM_204773, NM_001079730	579	155	5798	1.74434	0.999998	0.240561	8.84505
GOTERM_BP_FAT	GO:0006915~apoptosis	13	2.46212	0.0239851	NM_204118, NM_001031480, NM_001031211, NM_001031547, NM_001030946, NM_204390, NM_001006518, NM_001006208, NM_204476, NM_001167701, NM_204487, NM_204725, NM_001030553	366	101	5798	2.03901	1	0.571662	33.8141		GOTERM_BP_FAT	GO:0016055~Wnt receptor signaling pathway	14	1.62602	0.00529205	NM_001080716, NM_204551, NM_205029, NM_204553, NM_205125, NM_001005800, NM_001006590, NM_205531, NM_205381, NM_204222, NM_204981, NM_204773, NM_204578, NM_001030337	579	60	5798	2.33656	0.999998	0.238014	8.91974
GOTERM_BP_FAT	GO:0042592~homeostatic process	23	4.35606	0.0251639	NM_001007082, NM_001030762, NM_001030668, NM_204464, NM_001006317, NM_001006382, NM_001006374, NM_001012696, NM_204658, NM_001001733, NM_001006208, NM_001006518, NM_204426, NM_001030909, NM_205364, NM_001030727, NM_001079477, NM_001030340, NM_001044633, NM_205321, NM_001079730, NM_001004368, NM_204725	366	225	5798	1.61936	1	0.582409	35.1599		GOTERM_BP_FAT	GO:0007276~gamete generation	15	1.74216	0.00545567	NM_204560, NM_001030680, NM_001012826, NM_204246, NM_001014968, NM_205339, NM_001012945, NM_204378, NM_205115, NM_001167764, NM_001001899, NM_001033941, NM_001030727, NM_001044633, NM_205055	579	67	5798	2.2419	0.999999	0.240075	9.18318
GOTERM_BP_FAT	GO:0007169~transmembrane receptor protein tyrosine kinase signaling pathway	12	2.27273	0.0267541	NM_001001465, NM_205509, NM_001044661, NM_205231, NM_204360, NM_205378, NM_001001292, NM_205497, NM_001004368, NM_206951, NM_205257, NM_001031570	366	91	5798	2.08899	1	0.598274	36.9346		GOTERM_BP_FAT	GO:0032270~positive regulation of cellular protein metabolic process	13	1.50987	0.00586561	NM_001030965, NM_204246, NM_001031401, NM_205339, NM_204871, NM_204831, NM_001079739, NM_204605, NM_204169, NM_205381, NM_204213, NM_001030872, NM_205055	579	54	5798	2.41073	0.999999	0.251228	9.84006
GOTERM_BP_FAT	GO:0030031~cell projection assembly	6	1.13636	0.0284741	NM_205441, NM_001044654, NM_205437, NM_206863, NM_205323, NM_001012910	366	28	5798	3.39461	1	0.614728	38.8027		GOTERM_BP_FAT	GO:0030099~myeloid cell differentiation	10	1.16144	0.00601786	NM_204603, NM_206859, NM_001030703, NM_001014968, NM_205029, NM_001031401, NM_204570, NM_205023, NM_001079730, NM_001006387	579	35	5798	2.86109	1	0.252508	10.0829
GOTERM_BP_FAT	GO:0012501~programmed cell death	13	2.46212	0.0294031	NM_204118, NM_001031480, NM_001031211, NM_001031547, NM_001030946, NM_204390, NM_001006518, NM_001006208, NM_204476, NM_001167701, NM_204487, NM_204725, NM_001030553	366	104	5798	1.98019	1	0.620082	39.79		GOTERM_BP_FAT	GO:0030218~erythrocyte differentiation	7	0.813008	0.00622959	NM_204603, NM_206859, NM_001030703, NM_001014968, NM_001031401, NM_001079730, NM_001006387	579	18	5798	3.89426	1	0.255847	10.4195
GOTERM_BP_FAT	GO:0000122~negative regulation of transcription from RNA polymerase II promoter	9	1.70455	0.0302468	NM_001012813, NM_001030981, NM_205326, NM_001012862, NM_204311, NM_001007858, NM_204136, NM_001012532, NM_001006247	366	59	5798	2.4165	1	0.624135	40.6735		GOTERM_BP_FAT	GO:0007167~enzyme linked receptor protein signaling pathway	24	2.78746	0.00632441	NM_001080716, NM_204560, NM_001030931, NM_001012800, NM_204246, NM_205319, NM_001014968, NM_204871, NM_001007946, NM_205435, NM_001031220, NM_206951, NM_205101, NM_204328, NM_001079714, NM_001030365, NM_001001467, NM_204509, NM_205032, NM_204782, NM_205055, NM_204568, NM_204416, NM_204781	579	134	5798	1.79352	1	0.254992	10.5699
GOTERM_BP_FAT	GO:0031175~neuron projection development	10	1.89394	0.0303162	NM_205132, NM_001004493, NM_001004391, NM_206951, NM_204835, NM_204450, NM_205179, NM_001160320, NM_205050, NM_001008457, NM_204300, NM_001004709, NM_001160321, NM_001160323, NM_001160324	366	70	5798	2.26308	1	0.618596	40.7457		GOTERM_BP_FAT	GO:0048878~chemical homeostasis	23	2.67131	0.00670488	NM_001030931, NM_001001131, NM_001006481, NM_205339, NM_204464, NM_001006317, NM_001004409, NM_204316, NM_206874, NM_001007953, NM_204297, NM_001030769, NM_001030536, NM_001031433, NM_204605, NM_001030727, NM_001031317, NM_001044633, NM_205086, NM_001045838, NM_204224, NM_204762, NM_204416	579	127	5798	1.81353	1	0.26387	11.1709
GOTERM_BP_FAT	GO:0048609~reproductive process in a multicellular organism	12	2.27273	0.0308367	NM_205132, NM_204246, NM_001030727, NM_001167761, NM_001044633, NM_205486, NM_205077, NM_001004368, NM_001167764, NM_204356, NM_001012910, NM_204450	366	93	5798	2.04407	1	0.618669	41.2841		GOTERM_BP_FAT	GO:0051247~positive regulation of protein metabolic process	13	1.50987	0.00684287	NM_001030965, NM_204246, NM_001031401, NM_205339, NM_204871, NM_204831, NM_001079739, NM_204605, NM_204169, NM_205381, NM_204213, NM_001030872, NM_205055	579	55	5798	2.3669	1	0.264342	11.388
GOTERM_BP_FAT	GO:0032504~multicellular organism reproduction	12	2.27273	0.0308367	NM_205132, NM_204246, NM_001030727, NM_001167761, NM_001044633, NM_205486, NM_205077, NM_001004368, NM_001167764, NM_204356, NM_001012910, NM_204450	366	93	5798	2.04407	1	0.618669	41.2841		GOTERM_BP_FAT	GO:0043066~negative regulation of apoptosis	20	2.32288	0.00708629	NM_205261, NM_204560, NM_204588, NM_204246, NM_001001131, NM_205029, NM_204235, NM_205339, NM_204327, NM_204328, NM_001031288, NM_001007953, NM_001004410, NM_001030885, NM_001030816, NM_204671, NM_001012318, NM_001012319, NM_204733, NM_001031188, NM_204725, NM_205055	579	105	5798	1.90739	1	0.268218	11.7696
GOTERM_BP_FAT	GO:0016192~vesicle-mediated transport	16	3.0303	0.0309558	NM_205292, NM_001030597, NM_001012802, NM_001012549, NM_001006373, NM_001004398, NM_206863, NM_001030679, NM_001030867, NM_001006263, NM_001012905, NM_205089, NM_001006179, NM_001079734, NM_001031348, NM_001006300	366	141	5798	1.79762	1	0.613931	41.4066		GOTERM_BP_FAT	GO:0001667~ameboidal cell migration	8	0.929152	0.00720433	NM_204560, NM_204243, NM_001007946, NM_204823, NM_204284, NM_001031220, NM_204297, NM_205035	579	24	5798	3.33794	1	0.267962	11.9541
GOTERM_BP_FAT	GO:0048666~neuron development	12	2.27273	0.0330368	NM_205132, NM_001004493, NM_205231, NM_001004391, NM_206951, NM_204835, NM_204450, NM_205050, NM_205179, NM_001160320, NM_001044654, NM_001008457, NM_204300, NM_001004709, NM_001160321, NM_001160323, NM_001160324	366	94	5798	2.02232	1	0.63217	43.5092		GOTERM_BP_FAT	GO:0010628~positive regulation of gene expression	32	3.71661	0.00748699	NM_205131, NM_001012813, NM_204560, NM_205273, NM_205134, NM_205029, NM_204831, NM_001012695, NM_204327, NM_001007087, NM_204328, NM_001030825, NM_204297, NM_001164536, NM_204864, NM_204156, NM_001006525, NM_205013, NM_001031434, NM_001031495, NM_001030931, NM_204246, NM_001014968, NM_204570, NM_204880, NM_001006387, NM_204504, NM_001109762, NM_001006280, NM_205396, NM_001031488, NM_205023, NM_20…	579	199	5798	1.61026	1	0.272846	12.3945
GOTERM_BP_FAT	GO:0007411~axon guidance	7	1.32576	0.0333747	NM_205132, NM_001004493, NM_001160320, NM_205179, NM_001008457, NM_204300, NM_001004709, NM_001004391, NM_001160321, NM_206951, NM_001160323, NM_001160324	366	39	5798	2.84335	1	0.629995	43.8438		GOTERM_BP_FAT	GO:0007169~transmembrane receptor protein tyrosine kinase signaling pathway	18	2.09059	0.00766609	NM_001080716, NM_001030931, NM_001012800, NM_205319, NM_001007946, NM_205435, NM_001031220, NM_206951, NM_205101, NM_204328, NM_001030365, NM_204509, NM_205032, NM_204782, NM_204568, NM_205055, NM_204416, NM_204781	579	91	5798	1.98075	1	0.274387	12.6724
GOTERM_BP_FAT	GO:0009952~anterior/posterior pattern formation	10	1.89394	0.0355709	NM_001001465, NM_204940, NM_204995, NM_204246, NM_001005427, NM_204548, NM_204453, NM_205434, NM_204619, NM_204658	366	72	5798	2.20021	1	0.647965	45.9738		GOTERM_BP_FAT	GO:0031328~positive regulation of cellular biosynthetic process	36	4.18118	0.00773636	NM_205131, NM_001012813, NM_204560, NM_205134, NM_205273, NM_205029, NM_204831, NM_001012695, NM_001007087, NM_204328, NM_001030825, NM_204297, NM_001164536, NM_206859, NM_204156, NM_204864, NM_001006525, NM_205013, NM_001031434, NM_205032, NM_001031495, NM_206992, NM_001030931, NM_204246, NM_001014968, NM_204570, NM_204880, NM_001006387, NM_001011691, NM_204504, NM_001109762, NM_001006280, NM_20…	579	232	5798	1.55387	1	0.272612	12.7812
GOTERM_BP_FAT	GO:0048732~gland development	9	1.70455	0.0360548	NM_204246, NM_001012611, NM_204548, NM_205497, NM_205077, NM_205434, NM_001012910, NM_204450, NM_001031570	366	61	5798	2.33727	1	0.647235	46.4328		GOTERM_BP_FAT	GO:0006916~anti-apoptosis	11	1.27758	0.008264	NM_204588, NM_204246, NM_204235, NM_205339, NM_204327, NM_204328, NM_001031288, NM_001004410, NM_001030885, NM_001012318, NM_001012319, NM_204733, NM_205055	579	43	5798	2.56167	1	0.284317	13.5943
GOTERM_BP_FAT	GO:0018108~peptidyl-tyrosine phosphorylation	6	1.13636	0.0372773	NM_001044661, NM_001001292, NM_001031430, NM_205497, NM_001004368, NM_206951	366	30	5798	3.16831	1	0.654021	47.576		GOTERM_BP_FAT	GO:0010466~negative regulation of peptidase activity	4	0.464576	0.0084514	NM_204588, NM_204235, NM_001012318, NM_001012319, NM_001031188, NM_001031288	579	5	5798	8.01105	1	0.285818	13.8813
GOTERM_BP_FAT	GO:0018212~peptidyl-tyrosine modification	6	1.13636	0.0372773	NM_001044661, NM_001001292, NM_001031430, NM_205497, NM_001004368, NM_206951	366	30	5798	3.16831	1	0.654021	47.576		GOTERM_BP_FAT	GO:0043154~negative regulation of caspase activity	4	0.464576	0.0084514	NM_204588, NM_204235, NM_001012318, NM_001012319, NM_001031188, NM_001031288	579	5	5798	8.01105	1	0.285818	13.8813
GOTERM_BP_FAT	GO:0045893~positive regulation of transcription, DNA-dependent	17	3.2197	0.0392708	NM_001012813, NM_204118, NM_205272, NM_205134, NM_205326, NM_204570, NM_001030668, NM_205434, NM_205298, NM_204450, NM_204940, NM_204791, NM_204607, NM_205486, NM_205077, NM_205382, NM_001006454	366	158	5798	1.70447	1	0.667904	49.3911		GOTERM_BP_FAT	GO:0032845~negative regulation of homeostatic process	4	0.464576	0.0084514	NM_206992, NM_205397, NM_205339, NM_204468	579	5	5798	8.01105	1	0.285818	13.8813
GOTERM_BP_FAT	GO:0045321~leukocyte activation	10	1.89394	0.0414199	NM_204908, NM_204570, NM_001030340, NM_001031430, NM_204136, NM_204859, NM_204733, NM_001031031, NM_001012696, NM_204658	366	74	5798	2.14075	1	0.682278	51.2815		GOTERM_BP_FAT	GO:0045941~positive regulation of transcription	31	3.60046	0.00870121	NM_205131, NM_001012813, NM_204560, NM_205273, NM_205134, NM_205029, NM_204831, NM_001012695, NM_001007087, NM_204328, NM_001030825, NM_204297, NM_001164536, NM_204864, NM_204156, NM_001006525, NM_205013, NM_001031434, NM_001031495, NM_001030931, NM_204246, NM_001014968, NM_204570, NM_204880, NM_001006387, NM_204504, NM_001109762, NM_001006280, NM_205396, NM_001031488, NM_205023, NM_204676	579	193	5798	1.60844	1	0.289019	14.2625
GOTERM_BP_FAT	GO:0006928~cell motion	15	2.84091	0.0484937	NM_205132, NM_001004493, NM_204246, NM_206863, NM_001004391, NM_206951, NM_001012910, NM_205179, NM_001160320, NM_001008457, NM_204794, NM_001031430, NM_204300, NM_001044633, NM_001001615, NM_001004709, NM_001160321, NM_001004368, NM_001160323, NM_001160324	366	137	5798	1.73447	1	0.734867	57.0453		GOTERM_BP_FAT	GO:0016477~cell migration	19	2.20674	0.00912769	NM_204243, NM_204560, NM_204246, NM_001007946, NM_204823, NM_204284, NM_001031220, NM_001006211, NM_204297, NM_205443, NM_205474, NM_204794, NM_001044647, NM_001008454, NM_204238, NM_204782, NM_205082, NM_204142, NM_205035	579	100	5798	1.90263	1	0.29694	14.9097
GOTERM_BP_FAT	GO:0048168~regulation of neuronal synaptic plasticity	3	0.568182	0.0500635	NM_205292, NM_001012549, NM_206951	366	6	5798	7.92077	1	0.74121	58.2342		GOTERM_BP_FAT	GO:0045449~regulation of transcription	106	12.3113	0.00915277	NM_205131, NM_001030942, NM_205134, NM_205273, NM_001031386, NM_204831, NM_001077234, NM_001007087, NM_001105675, NM_204297, NM_204603, NM_206859, NM_001006525, NM_204705, NM_001031434, NM_001012587, NM_001030930, NM_001030931, NM_001012807, NM_001014968, NM_001031120, NM_001031220, NM_204319, NM_001031096, NM_001007988, NM_204504, NM_001109762, NM_001006516, NM_204794, NM_001012813, NM_204677, N…	579	853	5798	1.24439	1	0.293796	14.9476
GOTERM_BP_FAT	GO:0006465~signal peptide processing	3	0.568182	0.0500635	NM_204715, NM_205297, NM_001005802	366	6	5798	7.92077	1	0.74121	58.2342		GOTERM_BP_FAT	GO:0000279~M phase	13	1.50987	0.00917932	NM_001030625, NM_001031181, NM_001004429, NM_204583, NM_001031017, NM_204645, NM_001044677, NM_204517, NM_001031421, NM_001025578, NM_001080862, NM_001006182, NM_204403	579	57	5798	2.28385	1	0.290772	14.9877
GOTERM_BP_FAT	GO:0048169~regulation of long-term neuronal synaptic plasticity	3	0.568182	0.0500635	NM_205292, NM_001012549, NM_206951	366	6	5798	7.92077	1	0.74121	58.2342		GOTERM_BP_FAT	GO:0030217~T cell differentiation	9	1.0453	0.0092253	NM_204603, NM_001030816, NM_001030703, NM_205339, NM_001030340, NM_001031188, NM_001007087, NM_204141, NM_204658	579	31	5798	2.90724	1	0.288339	15.0572
GOTERM_BP_FAT	GO:0030098~lymphocyte differentiation	7	1.32576	0.0506206	NM_204570, NM_001030340, NM_001031430, NM_204136, NM_204733, NM_001031031, NM_204658	366	43	5798	2.57885	1	0.740149	58.6486		GOTERM_BP_FAT	GO:0034101~erythrocyte homeostasis	7	0.813008	0.0109481	NM_204603, NM_206859, NM_001030703, NM_001014968, NM_001031401, NM_001079730, NM_001006387	579	20	5798	3.50484	1	0.328395	17.6206
GOTERM_BP_FAT	GO:0032774~RNA biosynthetic process	7	1.32576	0.0506206	NM_001098853, NM_001001465, NM_204118, NM_001012880, NM_001030626, NM_001031363, NM_001012847	366	43	5798	2.57885	1	0.740149	58.6486		GOTERM_BP_FAT	GO:0050877~neurological system process	27	3.13589	0.0109701	NM_001031130, NM_204911, NM_001006317, NM_204873, NM_001031216, NM_001006211, NM_001031067, NM_205037, NM_204760, NM_204986, NM_204762, NM_204725, NM_205017, NM_204416, NM_204805, NM_205223, NM_001001131, NM_205221, NM_001006481, NM_204316, NM_206951, NM_001031174, NM_001001759, NM_001109762, NM_205474, NM_205397, NM_205074, NM_001031488	579	164	5798	1.64862	1	0.325044	17.6529
GOTERM_BP_FAT	GO:0060429~epithelium development	10	1.89394	0.0513577	NM_204940, NM_204995, NM_001044654, NM_001005830, NM_204300, NM_204453, NM_204619, NM_001004368, NM_204725, NM_001080890	366	77	5798	2.05734	1	0.740379	59.1911		GOTERM_BP_FAT	GO:0016192~vesicle-mediated transport	24	2.78746	0.0116605	NM_001031135, NM_001031593, NM_001031227, NM_001080117, NM_001030621, NM_001012943, NM_001031266, NM_205242, NM_001006363, NM_001079494, NM_001006526, NM_001012896, NM_001031067, NM_001030703, NM_205474, NM_001030917, NM_205074, NM_001012905, NM_001031141, NM_001006179, NM_001031348, NM_001006132, NM_001030994, NM_206976	579	141	5798	1.70448	1	0.337691	18.6592
GOTERM_BP_FAT	GO:0006468~protein amino acid phosphorylation	33	6.25	0.0513721	NM_205132, NM_001030751, NM_205231, NM_001039603, NM_001034813, NM_001031117, NM_001030770, NM_001031264, NM_205257, NM_001109771, NM_001030817, NM_001031352, NM_001044661, NM_204487, NM_001079726, NM_001001292, NM_001031430, NM_001004368, NM_001031480, NM_205509, NM_204246, NM_204360, NM_206951, NM_001012844, NM_204450, NM_204627, NM_001001465, NM_204476, NM_001005830, NM_001006420, NM_205378, N…	366	379	5798	1.37934	1	0.735572	59.2016		GOTERM_BP_FAT	GO:0031327~negative regulation of cellular biosynthetic process	25	2.9036	0.0117681	NM_001012813, NM_205131, NM_001031386, NM_205134, NM_204542, NM_204831, NM_001006335, NM_001012695, NM_001031010, NM_001030900, NM_001012911, NM_001012887, NM_001006294, NM_205013, NM_204119, NM_206992, NM_001030930, NM_001001131, NM_213584, NM_001006202, NM_204645, NM_001030981, NM_204169, NM_001079757, NM_001030337	579	149	5798	1.68017	1	0.336343	18.815
GOTERM_BP_FAT	GO:0033554~cellular response to stress	17	3.2197	0.0522633	NM_001031480, NM_001006409, NM_001006497, NM_001006508, NM_001012810, NM_204658, NM_001001465, NM_001006215, NM_001031144, NM_001005836, NM_204476, NM_205177, NM_204487, NM_001031430, NM_205486, NM_001030603, NM_204725	366	164	5798	1.64211	1	0.736933	59.8483		GOTERM_BP_FAT	GO:0016071~mRNA metabolic process	14	1.62602	0.012033	NM_001163325, NM_001163324, NM_001163327, NM_001031386, NM_001163326, NM_001030594, NM_001012292, NM_204833, NM_001006349, NM_001030900, NM_206859, NM_001031143, NM_001030703, NM_001030878, NM_001031440, NM_001030629, NM_001031322, NM_001006146	579	66	5798	2.12414	1	0.338637	19.1973
GOTERM_BP_FAT	GO:0006366~transcription from RNA polymerase II promoter	5	0.94697	0.0528652	NM_001098853, NM_001001465, NM_204118, NM_001031363, NM_001012847	366	23	5798	3.44381	1	0.736287	60.2796		GOTERM_BP_FAT	GO:0002377~immunoglobulin production	5	0.58072	0.0125768	NM_001030816, NM_001031180, NM_204733, NM_204327, NM_204658	579	10	5798	5.00691	1	0.347102	19.9769
GOTERM_BP_FAT	GO:0007005~mitochondrion organization	6	1.13636	0.053303	NM_001030700, NM_001006497, NM_001012848, NM_001006461, NM_204725, NM_001079483	366	33	5798	2.88028	1	0.734546	60.5905		GOTERM_BP_FAT	GO:0000723~telomere maintenance	5	0.58072	0.0125768	NM_206992, NM_204380, NM_204468, NM_001007087, NM_204658	579	10	5798	5.00691	1	0.347102	19.9769
GOTERM_BP_FAT	GO:0048538~thymus development	4	0.757576	0.0536264	NM_204246, NM_001012862, NM_204548, NM_001001733	366	14	5798	4.52615	1	0.732069	60.8188		GOTERM_BP_FAT	GO:0032200~telomere organization	5	0.58072	0.0125768	NM_206992, NM_204380, NM_204468, NM_001007087, NM_204658	579	10	5798	5.00691	1	0.347102	19.9769
GOTERM_BP_FAT	GO:0002521~leukocyte differentiation	8	1.51515	0.0553825	NM_204570, NM_001030340, NM_001031077, NM_001031430, NM_204136, NM_204733, NM_001031031, NM_204658	366	55	5798	2.30422	1	0.739128	62.0365		GOTERM_BP_FAT	GO:0002440~production of molecular mediator of immune response	5	0.58072	0.0125768	NM_001030816, NM_001031180, NM_204733, NM_204327, NM_204658	579	10	5798	5.00691	1	0.347102	19.9769
GOTERM_BP_FAT	GO:0009100~glycoprotein metabolic process	9	1.70455	0.0578369	NM_204426, NM_001167747, NM_001008457, NM_001006381, NM_001079502, NM_001030988, NM_205298, NM_001012693, NM_205217	366	67	5798	2.12797	1	0.750194	63.6789		GOTERM_BP_FAT	GO:0051726~regulation of cell cycle	16	1.8583	0.0128375	NM_001030945, NM_001004429, NM_204235, NM_213584, NM_205339, NM_001008458, NM_001031010, NM_001007087, NM_001006211, NM_001007892, NM_205396, NM_205381, NM_001012318, NM_204213, NM_001012319, NM_204682, NM_204725, NM_205055	579	81	5798	1.97804	1	0.349067	20.3481
GOTERM_BP_FAT	GO:0007276~gamete generation	9	1.70455	0.0578369	NM_205132, NM_204246, NM_001030727, NM_001167761, NM_001044633, NM_205486, NM_001167764, NM_204356, NM_001012910	366	67	5798	2.12797	1	0.750194	63.6789		GOTERM_BP_FAT	GO:0007507~heart development	18	2.09059	0.0130167	NM_204119, NM_204805, NM_204243, NM_204560, NM_204995, NM_001001876, NM_204246, NM_205504, NM_204284, NM_204658, NM_204297, NM_001030981, NM_205474, NM_001030703, NM_001030365, NM_001030340, NM_204725, NM_204782	579	96	5798	1.87759	1	0.349216	20.6024
GOTERM_BP_FAT	GO:0022610~biological adhesion	24	4.54545	0.0584592	NM_204105, NM_205132, NM_205153, NM_001012858, NM_001004381, NM_001111131, NM_205441, NM_001031430, NM_204227, NM_001004709, NM_205323, NM_001030740, NM_001004493, NM_205348, NM_001004371, NM_001008459, NM_204787, NM_001004391, NM_204627, NM_204426, NM_204851, NM_205179, NM_001160320, NM_001044654, NM_001001615, NM_001160321, NM_205021, NM_001160323, NM_001160324	366	260	5798	1.4623	1	0.749601	64.0846		GOTERM_BP_FAT	GO:0001756~somitogenesis	7	0.813008	0.0140664	NM_001080716, NM_204553, NM_204773, NM_204329, NM_204453, NM_205013, NM_204658	579	21	5798	3.33794	1	0.367676	22.0761
GOTERM_BP_FAT	GO:0007155~cell adhesion	24	4.54545	0.0584592	NM_204105, NM_205132, NM_205153, NM_001012858, NM_001004381, NM_001111131, NM_205441, NM_001031430, NM_204227, NM_001004709, NM_205323, NM_001030740, NM_001004493, NM_205348, NM_001004371, NM_001008459, NM_204787, NM_001004391, NM_204627, NM_204426, NM_204851, NM_205179, NM_001160320, NM_001044654, NM_001001615, NM_001160321, NM_205021, NM_001160323, NM_001160324	366	260	5798	1.4623	1	0.749601	64.0846		GOTERM_BP_FAT	GO:0010558~negative regulation of macromolecule biosynthetic process	24	2.78746	0.014849	NM_001012813, NM_205131, NM_206992, NM_001030930, NM_001031386, NM_205134, NM_001001131, NM_213584, NM_204542, NM_204831, NM_001006335, NM_001006202, NM_001012695, NM_001031010, NM_001030900, NM_001012911, NM_204645, NM_001030981, NM_001012887, NM_204169, NM_001006294, NM_001079757, NM_205013, NM_001030337	579	144	5798	1.66897	1	0.379828	23.158
GOTERM_BP_FAT	GO:0045944~positive regulation of transcription from RNA polymerase II promoter	15	2.84091	0.05914	NM_204118, NM_205272, NM_205134, NM_205326, NM_204570, NM_205434, NM_205298, NM_204450, NM_204940, NM_204791, NM_204607, NM_205486, NM_205077, NM_205382, NM_001006454	366	141	5798	1.68527	1	0.749379	64.5235		GOTERM_BP_FAT	GO:0009890~negative regulation of biosynthetic process	25	2.9036	0.0148779	NM_001012813, NM_205131, NM_001031386, NM_205134, NM_204542, NM_204831, NM_001006335, NM_001012695, NM_001031010, NM_001030900, NM_001012911, NM_001012887, NM_001006294, NM_205013, NM_204119, NM_206992, NM_001030930, NM_001001131, NM_213584, NM_001006202, NM_204645, NM_001030981, NM_204169, NM_001079757, NM_001030337	579	152	5798	1.64701	1	0.376596	23.1978
GOTERM_BP_FAT	GO:0043009~chordate embryonic development	16	3.0303	0.0623988	NM_204995, NM_204246, NM_001005427, NM_204453, NM_001031161, NM_001012847, NM_204658, NM_204426, NM_204940, NM_001006163, NM_204311, NM_204548, NM_001007858, NM_001044633, NM_204300, NM_001079730	366	155	5798	1.63525	1	0.76414	66.5555		GOTERM_BP_FAT	GO:0042391~regulation of membrane potential	10	1.16144	0.0148783	NM_001001131, NM_001030727, NM_001006481, NM_205339, NM_001031317, NM_204316, NM_204224, NM_204762, NM_001007953, NM_204416	579	40	5798	2.50345	1	0.372863	23.1983
GOTERM_BP_FAT	GO:0009792~embryonic development ending in birth or egg hatching	16	3.0303	0.0623988	NM_204995, NM_204246, NM_001005427, NM_204453, NM_001031161, NM_001012847, NM_204658, NM_204426, NM_204940, NM_001006163, NM_204311, NM_204548, NM_001007858, NM_001044633, NM_204300, NM_001079730	366	155	5798	1.63525	1	0.76414	66.5555		GOTERM_BP_FAT	GO:0001782~B cell homeostasis	4	0.464576	0.0156582	NM_205339, NM_204327, NM_001012696, NM_204725	579	6	5798	6.67588	1	0.384366	24.2619
GOTERM_BP_FAT	GO:0006401~RNA catabolic process	4	0.757576	0.0640074	NM_001006379, NM_001006497, NM_001031440, NM_001006349	366	15	5798	4.22441	1	0.768906	67.5176		GOTERM_BP_FAT	GO:0006301~postreplication repair	4	0.464576	0.0156582	NM_204169, NM_001001304, NM_001025578, NM_001030811	579	6	5798	6.67588	1	0.384366	24.2619
GOTERM_BP_FAT	GO:0035295~tube development	12	2.27273	0.0648998	NM_001001465, NM_205272, NM_204940, NM_204995, NM_205326, NM_204800, NM_001001292, NM_204300, NM_001040465, NM_205434, NM_204619, NM_001004368	366	105	5798	1.81046	1	0.769649	68.0401		GOTERM_BP_FAT	GO:0044092~negative regulation of molecular function	12	1.39373	0.0157657	NM_206992, NM_001030965, NM_204588, NM_204235, NM_204831, NM_001031288, NM_206859, NM_205062, NM_001012318, NM_001012319, NM_001030605, NM_001031188, NM_204725, NM_205055	579	54	5798	2.22529	1	0.382717	24.4074
GOTERM_BP_FAT	GO:0043066~negative regulation of apoptosis	12	2.27273	0.0648998	NM_205292, NM_204426, NM_001005836, NM_001031547, NM_204246, NM_001006409, NM_001012549, NM_204305, NM_204733, NM_001031553, NM_204725, NM_204390	366	105	5798	1.81046	1	0.769649	68.0401		GOTERM_BP_FAT	GO:0006974~response to DNA damage stimulus	22	2.55517	0.0158653	NM_001167759, NM_001167758, NM_001031018, NM_213584, NM_001006508, NM_001008677, NM_204468, NM_204378, NM_001008458, NM_001030811, NM_001007087, NM_204658, NM_001008683, NM_001030816, NM_204169, NM_001001304, NM_205381, NM_001006160, NM_001025578, NM_001030603, NM_204693, NM_204725, NM_204750	579	129	5798	1.70778	1	0.380956	24.5419
GOTERM_BP_FAT	GO:0019953~sexual reproduction	10	1.89394	0.0668734	NM_205132, NM_204246, NM_001030727, NM_001167761, NM_001044633, NM_001039273, NM_205486, NM_001167764, NM_204356, NM_001012910	366	81	5798	1.95574	1	0.776054	69.1676		GOTERM_BP_FAT	GO:0001776~leukocyte homeostasis	6	0.696864	0.0166454	NM_205339, NM_001030340, NM_204327, NM_001012696, NM_204725, NM_205055	579	16	5798	3.75518	1	0.391827	25.5883
GOTERM_BP_FAT	GO:0030032~lamellipodium assembly	3	0.568182	0.0672256	NM_205441, NM_205437, NM_206863	366	7	5798	6.78923	1	0.773908	69.3649		GOTERM_BP_FAT	GO:0051640~organelle localization	6	0.696864	0.0166454	NM_205261, NM_205474, NM_001004429, NM_204235, NM_001080866, NM_001012318, NM_001012319, NM_204645	579	16	5798	3.75518	1	0.391827	25.5883
GOTERM_BP_FAT	GO:0043632~modification-dependent macromolecule catabolic process	13	2.46212	0.0700464	NM_001030967, NM_001012860, NM_001006129, NM_001030964, NM_001030910, NM_001012810, NM_001162393, NM_001012906, NM_001031153, NM_001031499, NM_001079733, NM_001006134, NM_001030553	366	119	5798	1.73059	1	0.784216	70.9022		GOTERM_BP_FAT	GO:0006260~DNA replication	17	1.97445	0.016764	NM_206992, NM_205273, NM_204380, NM_001030945, NM_001008677, NM_001030811, NM_001007087, NM_001031137, NM_205389, NM_001030816, NM_001031341, NM_204169, NM_001001304, NM_001006276, NM_001025578, NM_204998, NM_001006181	579	91	5798	1.87071	1	0.390371	25.7461
GOTERM_BP_FAT	GO:0019941~modification-dependent protein catabolic process	13	2.46212	0.0700464	NM_001030967, NM_001012860, NM_001006129, NM_001030964, NM_001030910, NM_001012810, NM_001162393, NM_001012906, NM_001031153, NM_001031499, NM_001079733, NM_001006134, NM_001030553	366	119	5798	1.73059	1	0.784216	70.9022		GOTERM_BP_FAT	GO:0042325~regulation of phosphorylation	21	2.43902	0.0170385	NM_001030965, NM_204246, NM_001001131, NM_001031401, NM_213584, NM_205339, NM_204871, NM_001006317, NM_001012844, NM_001007087, NM_001031340, NM_001079739, NM_204605, NM_205381, NM_204213, NM_204238, NM_001006559, NM_204725, NM_205055, NM_204416, NM_204142	579	122	5798	1.72369	1	0.391745	26.1103
GOTERM_BP_FAT	GO:0031399~regulation of protein modification process	9	1.70455	0.0713044	NM_001079739, NM_204246, NM_001006409, NM_001001292, NM_001031430, NM_205497, NM_204304, NM_001031553, NM_001012810	366	70	5798	2.03677	1	0.786498	71.5642		GOTERM_BP_FAT	GO:0031401~positive regulation of protein modification process	10	1.16144	0.0174333	NM_001030965, NM_001079739, NM_204605, NM_204246, NM_204169, NM_001031401, NM_205339, NM_205381, NM_204871, NM_204213	579	41	5798	2.44239	1	0.395205	26.6311
GOTERM_BP_FAT	GO:0060548~negative regulation of cell death	12	2.27273	0.0723062	NM_205292, NM_204426, NM_001005836, NM_001031547, NM_204246, NM_001006409, NM_001012549, NM_204305, NM_204733, NM_001031553, NM_204725, NM_204390	366	107	5798	1.77662	1	0.787504	72.0811		GOTERM_BP_FAT	GO:0051347~positive regulation of transferase activity	13	1.50987	0.0177349	NM_001030965, NM_206992, NM_204246, NM_001001131, NM_001012844, NM_001031340, NM_205381, NM_204213, NM_204238, NM_001006559, NM_205055, NM_204142, NM_204416	579	62	5798	2.09967	1	0.396955	27.0267
GOTERM_BP_FAT	GO:0043069~negative regulation of programmed cell death	12	2.27273	0.0723062	NM_205292, NM_204426, NM_001005836, NM_001031547, NM_204246, NM_001006409, NM_001012549, NM_204305, NM_204733, NM_001031553, NM_204725, NM_204390	366	107	5798	1.77662	1	0.787504	72.0811		GOTERM_BP_FAT	GO:0009411~response to UV	7	0.813008	0.017754	NM_001001304, NM_205339, NM_205381, NM_001025578, NM_001030811, NM_204725, NM_205055	579	22	5798	3.18621	1	0.393809	27.0516
GOTERM_BP_FAT	GO:0043549~regulation of kinase activity	10	1.89394	0.0756288	NM_204246, NM_001005830, NM_204800, NM_001001292, NM_001031430, NM_001006317, NM_204304, NM_206863, NM_001012844, NM_204725	366	83	5798	1.90862	1	0.799038	73.7331		GOTERM_BP_FAT	GO:0009416~response to light stimulus	11	1.27758	0.0179424	NM_001031174, NM_001001304, NM_205339, NM_205381, NM_001025578, NM_001030811, NM_001012899, NM_204986, NM_001031216, NM_204725, NM_205055	579	48	5798	2.29483	1	0.393612	27.2976
GOTERM_BP_FAT	GO:0042113~B cell activation	5	0.94697	0.0771157	NM_204908, NM_204733, NM_001031031, NM_001012696, NM_204658	366	26	5798	3.04645	1	0.801962	74.4422		GOTERM_BP_FAT	GO:0002562~somatic diversification of immune receptors via germline recombination within a single locus	5	0.58072	0.0182311	NM_001030816, NM_001031180, NM_204733, NM_001031188, NM_204658	579	11	5798	4.55173	1	0.395112	27.673
GOTERM_BP_FAT	GO:0015980~energy derivation by oxidation of organic compounds	7	1.32576	0.0786608	NM_205122, NM_001030700, NM_001006518, NM_001012892, NM_001030727, NM_001006382, NM_205321	366	48	5798	2.31022	1	0.805036	75.1599		GOTERM_BP_FAT	GO:0000082~G1/S transition of mitotic cell cycle	5	0.58072	0.0182311	NM_204560, NM_205396, NM_205339, NM_205381, NM_205055	579	11	5798	4.55173	1	0.395112	27.673
GOTERM_BP_FAT	GO:0006897~endocytosis	6	1.13636	0.0800064	NM_001030867, NM_205292, NM_205089, NM_001012549, NM_001004398, NM_001030679	366	37	5798	2.5689	1	0.807184	75.7695		GOTERM_BP_FAT	GO:0016444~somatic cell DNA recombination	5	0.58072	0.0182311	NM_001030816, NM_001031180, NM_204733, NM_001031188, NM_204658	579	11	5798	4.55173	1	0.395112	27.673
GOTERM_BP_FAT	GO:0032269~negative regulation of cellular protein metabolic process	6	1.13636	0.0800064	NM_001006409, NM_001007832, NM_001097536, NM_204715, NM_001031553, NM_204356	366	37	5798	2.5689	1	0.807184	75.7695		GOTERM_BP_FAT	GO:0002200~somatic diversification of immune receptors	5	0.58072	0.0182311	NM_001030816, NM_001031180, NM_204733, NM_001031188, NM_204658	579	11	5798	4.55173	1	0.395112	27.673
GOTERM_BP_FAT	GO:0010324~membrane invagination	6	1.13636	0.0800064	NM_001030867, NM_205292, NM_205089, NM_001012549, NM_001004398, NM_001030679	366	37	5798	2.5689	1	0.807184	75.7695		GOTERM_BP_FAT	GO:0010629~negative regulation of gene expression	22	2.55517	0.0186613	NM_001012813, NM_205131, NM_001030930, NM_001031386, NM_205134, NM_001012292, NM_204542, NM_204831, NM_001006335, NM_001006202, NM_001012695, NM_001030900, NM_001012911, NM_204645, NM_001030885, NM_001030981, NM_001012887, NM_204169, NM_001006294, NM_001079757, NM_205013, NM_001030337	579	131	5798	1.68171	1	0.398922	28.2291
GOTERM_BP_FAT	GO:0051248~negative regulation of protein metabolic process	6	1.13636	0.0800064	NM_001006409, NM_001007832, NM_001097536, NM_204715, NM_001031553, NM_204356	366	37	5798	2.5689	1	0.807184	75.7695		GOTERM_BP_FAT	GO:0046907~intracellular transport	29	3.36818	0.0190188	NM_001031135, NM_001080117, NM_205339, NM_001012917, NM_001031119, NM_001079494, NM_001012883, NM_001030917, NM_001006549, NM_001006179, NM_001012607, NM_001006132, NM_001006449, NM_001030930, NM_001031227, NM_001030621, NM_001080866, NM_001012942, NM_001012943, NM_001012844, NM_001012541, NM_001012896, NM_001031343, NM_001031440, NM_001007963, NM_001001467, NM_001144973, NM_204300, NM_205055	579	188	5798	1.54468	1	0.401444	28.688
GOTERM_BP_FAT	GO:0050890~cognition	12	2.27273	0.080232	NM_001007082, NM_205292, NM_204426, NM_001044654, NM_001008457, NM_204800, NM_205221, NM_204505, NM_001012549, NM_001004398, NM_206951, NM_204725	366	109	5798	1.74402	1	0.804678	75.8703		GOTERM_BP_FAT	GO:0043067~regulation of programmed cell death	32	3.71661	0.0191221	NM_204560, NM_204588, NM_205029, NM_001030946, NM_204235, NM_205339, NM_204327, NM_204328, NM_001031288, NM_001004410, NM_204297, NM_001030816, NM_206859, NM_001030853, NM_001012318, NM_001012319, NM_001031188, NM_204725, NM_204219, NM_205261, NM_204246, NM_001001131, NM_001030748, NM_001007953, NM_001030885, NM_204504, NM_001109762, NM_001006534, NM_205396, NM_204671, NM_204733, NM_001031488, NM…	579	213	5798	1.50442	1	0.399806	28.8202
GOTERM_BP_FAT	GO:0042325~regulation of phosphorylation	13	2.46212	0.0811793	NM_204246, NM_204800, NM_001006317, NM_204304, NM_206863, NM_001031553, NM_001012844, NM_001079739, NM_001005830, NM_001031430, NM_001001292, NM_205497, NM_204725	366	122	5798	1.68803	1	0.805173	76.2893		GOTERM_BP_FAT	GO:0001934~positive regulation of protein amino acid phosphorylation	9	1.0453	0.0193161	NM_001030965, NM_001079739, NM_204605, NM_204246, NM_001031401, NM_205339, NM_205381, NM_204871, NM_204213	579	35	5798	2.57498	1	0.399651	29.0675
GOTERM_BP_FAT	GO:0016044~membrane organization	9	1.70455	0.0812617	NM_001030867, NM_205292, NM_205089, NM_001012549, NM_204305, NM_001006461, NM_206863, NM_001004398, NM_001030679	366	72	5798	1.98019	1	0.802129	76.3254		GOTERM_BP_FAT	GO:0051338~regulation of transferase activity	16	1.8583	0.0195624	NM_206992, NM_001030965, NM_204246, NM_001001131, NM_001006317, NM_001007087, NM_001012844, NM_001031340, NM_205381, NM_204213, NM_204238, NM_001006559, NM_204725, NM_205055, NM_204142, NM_204416	579	85	5798	1.88495	1	0.40033	29.3806
GOTERM_BP_FAT	GO:0051338~regulation of transferase activity	10	1.89394	0.0850573	NM_204246, NM_001005830, NM_204800, NM_001001292, NM_001031430, NM_001006317, NM_204304, NM_206863, NM_001012844, NM_204725	366	85	5798	1.86371	1	0.813919	77.9343		GOTERM_BP_FAT	GO:0010941~regulation of cell death	32	3.71661	0.0203231	NM_204560, NM_204588, NM_205029, NM_001030946, NM_204235, NM_205339, NM_204327, NM_204328, NM_001031288, NM_001004410, NM_204297, NM_001030816, NM_206859, NM_001030853, NM_001012318, NM_001012319, NM_001031188, NM_204725, NM_204219, NM_205261, NM_204246, NM_001001131, NM_001030748, NM_001007953, NM_001030885, NM_204504, NM_001109762, NM_001006534, NM_205396, NM_204671, NM_204733, NM_001031488, NM…	579	214	5798	1.49739	1	0.408994	30.3392
GOTERM_BP_FAT	GO:0001817~regulation of cytokine production	7	1.32576	0.0851388	NM_205134, NM_001031430, NM_001024586, NM_204859, NM_204733, NM_204715, NM_204356	366	49	5798	2.26308	1	0.810981	77.9676		GOTERM_BP_FAT	GO:0048609~reproductive process in a multicellular organism	17	1.97445	0.0203506	NM_204560, NM_001030680, NM_001012826, NM_204246, NM_001014968, NM_001006481, NM_205339, NM_001012945, NM_204378, NM_205115, NM_001167764, NM_001001899, NM_001033941, NM_204603, NM_001030727, NM_001044633, NM_205055	579	93	5798	1.83048	1	0.406204	30.3736
GOTERM_BP_FAT	GO:0003002~regionalization	11	2.08333	0.0873966	NM_001001465, NM_205132, NM_204940, NM_204995, NM_204246, NM_001005427, NM_204548, NM_204453, NM_205434, NM_204619, NM_204658	366	98	5798	1.77813	1	0.816345	78.8739		GOTERM_BP_FAT	GO:0032504~multicellular organism reproduction	17	1.97445	0.0203506	NM_204560, NM_001030680, NM_001012826, NM_204246, NM_001014968, NM_001006481, NM_205339, NM_001012945, NM_204378, NM_205115, NM_001167764, NM_001001899, NM_001033941, NM_204603, NM_001030727, NM_001044633, NM_205055	579	93	5798	1.83048	1	0.406204	30.3736
GOTERM_BP_FAT	GO:0050877~neurological system process	16	3.0303	0.0913278	NM_001007082, NM_205292, NM_204293, NM_205221, NM_204800, NM_001012549, NM_001006317, NM_001004398, NM_206951, NM_001001733, NM_204426, NM_001005836, NM_001044654, NM_001008457, NM_204505, NM_204725	366	164	5798	1.54552	1	0.827398	80.3688		GOTERM_BP_FAT	GO:0030003~cellular cation homeostasis	11	1.27758	0.0206024	NM_001030536, NM_204605, NM_205339, NM_001006317, NM_001004409, NM_204224, NM_001045838, NM_205086, NM_206874, NM_001030769, NM_204297	579	49	5798	2.248	1	0.406876	30.6881
GOTERM_BP_FAT	GO:0016310~phosphorylation	36	6.81818	0.091933	NM_205132, NM_001030751, NM_205231, NM_001039603, NM_001034813, NM_001031117, NM_001030770, NM_001031264, NM_001012696, NM_205257, NM_001109771, NM_001030817, NM_001031352, NM_001044661, NM_204487, NM_001030727, NM_001001292, NM_001031430, NM_001079726, NM_001004368, NM_001031480, NM_205509, NM_204246, NM_204360, NM_206951, NM_001012844, NM_204450, NM_204627, NM_001001465, NM_001006518, NM_204476…	366	443	5798	1.28735	1	0.826451	80.5899		GOTERM_BP_FAT	GO:0032880~regulation of protein localization	8	0.929152	0.0209902	NM_204708, NM_204246, NM_001004429, NM_001012611, NM_205339, NM_204733, NM_001030347, NM_205055	579	29	5798	2.76243	1	0.409575	31.1698
GOTERM_BP_FAT	GO:0006351~transcription, DNA-dependent	6	1.13636	0.095597	NM_001098853, NM_001001465, NM_204118, NM_001030626, NM_001031363, NM_001012847	366	39	5798	2.43716	1	0.835797	81.8791		GOTERM_BP_FAT	GO:0046903~secretion	13	1.50987	0.0224656	NM_001031593, NM_206906, NM_001004409, NM_204327, NM_001031067, NM_205474, NM_001012905, NM_001031514, NM_001031348, NM_204733, NM_204224, NM_206976, NM_204416	579	64	5798	2.03406	1	0.428065	32.9735
GOTERM_BP_FAT	GO:0051046~regulation of secretion	6	1.13636	0.095597	NM_205364, NM_001001292, NM_001031430, NM_001030668, NM_204733, NM_204450	366	39	5798	2.43716	1	0.835797	81.8791		GOTERM_BP_FAT	GO:0042981~regulation of apoptosis	31	3.60046	0.0249021	NM_204560, NM_204588, NM_205029, NM_001030946, NM_204235, NM_205339, NM_204327, NM_204328, NM_001031288, NM_001004410, NM_204297, NM_001030816, NM_206859, NM_001030853, NM_001012318, NM_001012319, NM_001031188, NM_204725, NM_204219, NM_205261, NM_204246, NM_001001131, NM_001030748, NM_001007953, NM_001030885, NM_001109762, NM_001006534, NM_205396, NM_204671, NM_204733, NM_001031488, NM_204224, NM…	579	209	5798	1.4853	1	0.458795	35.855
GOTERM_BP_FAT	GO:0070647~protein modification by small protein conjugation or removal	6	1.13636	0.095597	NM_001030626, NM_001030964, NM_001030910, NM_001031265, NM_001012810, NM_001031263	366	39	5798	2.43716	1	0.835797	81.8791		GOTERM_BP_FAT	GO:0010605~negative regulation of macromolecule metabolic process	28	3.25203	0.0250578	NM_001012813, NM_205131, NM_001031386, NM_205134, NM_204542, NM_204831, NM_001006335, NM_001012695, NM_001031010, NM_001007087, NM_001030900, NM_001012911, NM_001012887, NM_001006294, NM_205013, NM_001030930, NM_206992, NM_001001131, NM_001012292, NM_213584, NM_204468, NM_001006202, NM_204645, NM_001030885, NM_001030981, NM_204169, NM_001079757, NM_001030337	579	184	5798	1.52384	1	0.457619	36.0351
														GOTERM_BP_FAT	GO:0010038~response to metal ion	5	0.58072	0.0252347	NM_001030663, NM_205339, NM_001004409, NM_204224, NM_001031495	579	12	5798	4.17242	1	0.456747	36.2392
GOTERM_CC_FAT	GO:0031974~membrane-enclosed lumen	36	6.81818	0.00243986	NM_001012813, NM_001098853, NM_001030942, NM_001031385, NM_001006497, NM_001012575, NM_001006335, NM_001006374, NM_001031265, NM_205298, NM_001006210, NM_001012881, NM_204311, NM_001006588, NM_205486, NM_205323, NM_001006454, NM_205122, NM_204745, NM_001031008, NM_001031402, NM_001030668, NM_001006349, NM_001012847, NM_204645, NM_001024826, NM_204450, NM_001012902, NM_001006518, NM_001030981, NM_…	274	302	3811	1.658	0.547933	0.547933	3.25021		GOTERM_BP_FAT	GO:0045786~negative regulation of cell cycle	5	0.58072	0.0252347	NM_205396, NM_205339, NM_001031010, NM_204725, NM_001007892	579	12	5798	4.17242	1	0.456747	36.2392
GOTERM_CC_FAT	GO:0005886~plasma membrane	66	12.5	0.00780021	NM_001007082, NM_204105, NM_204293, NM_204562, NM_205231, NM_204464, NM_001004381, NM_206863, NM_204835, NM_001112799, NM_001001733, NM_001030700, NM_205441, NM_001001748, NM_205089, NM_001031430, NM_204158, NM_205181, NM_001004709, NM_205034, NM_204360, NM_001012549, NM_205348, NM_001004371, NM_206951, NM_001031570, NM_001031155, NM_001010841, NM_001079739, NM_001001302, NM_001044654, NM_204719,…	274	688	3811	1.33427	0.921527	0.71987	10.0503		GOTERM_BP_FAT	GO:0008154~actin polymerization or depolymerization	4	0.464576	0.0253952	NM_001006487, NM_001001131, NM_204300, NM_204210	579	7	5798	5.72218	1	0.455674	36.4238
GOTERM_CC_FAT	GO:0043233~organelle lumen	33	6.25	0.00915948	NM_001012813, NM_001098853, NM_001030942, NM_001031385, NM_001006497, NM_001012575, NM_001006335, NM_001006374, NM_001031265, NM_205298, NM_001006210, NM_001012881, NM_204311, NM_001006588, NM_205486, NM_205323, NM_001006454, NM_205122, NM_001031008, NM_001031402, NM_001030668, NM_001006349, NM_001012847, NM_001024826, NM_204450, NM_204645, NM_001012902, NM_001030981, NM_204791, NM_001001302, NM_…	274	293	3811	1.56652	0.94974	0.63096	11.7028		GOTERM_BP_FAT	GO:0051174~regulation of phosphorus metabolic process	21	2.43902	0.0254711	NM_001030965, NM_204246, NM_001001131, NM_001031401, NM_213584, NM_205339, NM_204871, NM_001006317, NM_001012844, NM_001007087, NM_001031340, NM_001079739, NM_204605, NM_205381, NM_204213, NM_204238, NM_001006559, NM_204725, NM_205055, NM_204416, NM_204142	579	127	5798	1.65583	1	0.453509	36.5109
GOTERM_CC_FAT	GO:0070013~intracellular organelle lumen	33	6.25	0.00915948	NM_001012813, NM_001098853, NM_001030942, NM_001031385, NM_001006497, NM_001012575, NM_001006335, NM_001006374, NM_001031265, NM_205298, NM_001006210, NM_001012881, NM_204311, NM_001006588, NM_205486, NM_205323, NM_001006454, NM_205122, NM_001031008, NM_001031402, NM_001030668, NM_001006349, NM_001012847, NM_001024826, NM_204450, NM_204645, NM_001012902, NM_001030981, NM_204791, NM_001001302, NM_…	274	293	3811	1.56652	0.94974	0.63096	11.7028		GOTERM_BP_FAT	GO:0019220~regulation of phosphate metabolic process	21	2.43902	0.0254711	NM_001030965, NM_204246, NM_001001131, NM_001031401, NM_213584, NM_205339, NM_204871, NM_001006317, NM_001012844, NM_001007087, NM_001031340, NM_001079739, NM_204605, NM_205381, NM_204213, NM_204238, NM_001006559, NM_204725, NM_205055, NM_204416, NM_204142	579	127	5798	1.65583	1	0.453509	36.5109
GOTERM_CC_FAT	GO:0045120~pronucleus	4	0.757576	0.0102469	NM_204332, NM_001030668, NM_205244, NM_204645	274	7	3811	7.94786	0.964825	0.566928	13.0045		GOTERM_BP_FAT	GO:0051254~positive regulation of RNA metabolic process	25	2.9036	0.0264215	NM_001012813, NM_205131, NM_205273, NM_205134, NM_205029, NM_204831, NM_001012695, NM_204328, NM_001030825, NM_204297, NM_204156, NM_205013, NM_001031495, NM_001030931, NM_001014968, NM_204570, NM_204880, NM_001006387, NM_204504, NM_001109762, NM_001006280, NM_205396, NM_001031440, NM_001031488, NM_205023, NM_204676	579	160	5798	1.56466	1	0.462686	37.5924
GOTERM_CC_FAT	GO:0031981~nuclear lumen	28	5.30303	0.0106036	NM_001012813, NM_001098853, NM_001030942, NM_001031385, NM_001006335, NM_001031265, NM_205298, NM_001006210, NM_001012881, NM_204311, NM_205486, NM_001006454, NM_205323, NM_205122, NM_001031008, NM_001031402, NM_001030668, NM_001006349, NM_001012847, NM_001024826, NM_204450, NM_204645, NM_001012902, NM_204791, NM_001030981, NM_001001302, NM_204619, NM_001030985	274	239	3811	1.62948	0.968714	0.499883	13.4277		GOTERM_BP_FAT	GO:0042327~positive regulation of phosphorylation	9	1.0453	0.0265694	NM_001030965, NM_001079739, NM_204605, NM_204246, NM_001031401, NM_205339, NM_205381, NM_204871, NM_204213	579	37	5798	2.43579	1	0.461441	37.7591
GOTERM_CC_FAT	GO:0016323~basolateral plasma membrane	9	1.70455	0.0131514	NM_205441, NM_001001302, NM_001031111, NM_205089, NM_001079477, NM_205497, NM_204300, NM_204835, NM_205323	274	45	3811	2.78175	0.986466	0.51183	16.3949		GOTERM_BP_FAT	GO:0060249~anatomical structure homeostasis	9	1.0453	0.0265694	NM_206992, NM_204380, NM_205339, NM_204468, NM_001006382, NM_001079730, NM_001007087, NM_204658, NM_204297	579	37	5798	2.43579	1	0.461441	37.7591
GOTERM_CC_FAT	GO:0042995~cell projection	17	3.2197	0.0178787	NM_001004493, NM_204293, NM_205231, NM_205221, NM_001030668, NM_205437, NM_204913, NM_001030679, NM_001160320, NM_205179, NM_001044654, NM_001030727, NM_204495, NM_204300, NM_205181, NM_001004709, NM_001001615, NM_001030860, NM_001160321, NM_205323, NM_001160323, NM_001160324	274	127	3811	1.8618	0.997158	0.567249	21.6525		GOTERM_BP_FAT	GO:0010562~positive regulation of phosphorus metabolic process	9	1.0453	0.0265694	NM_001030965, NM_001079739, NM_204605, NM_204246, NM_001031401, NM_205339, NM_205381, NM_204871, NM_204213	579	37	5798	2.43579	1	0.461441	37.7591
GOTERM_CC_FAT	GO:0044459~plasma membrane part	43	8.14394	0.0212788	NM_001007082, NM_205292, NM_204105, NM_204371, NM_204293, NM_205231, NM_001031111, NM_205215, NM_001012858, NM_204835, NM_205458, NM_001112799, NM_001001733, NM_205441, NM_001001748, NM_205364, NM_205089, NM_001031430, NM_001079477, NM_001012608, NM_204227, NM_205181, NM_001004368, NM_205323, NM_205034, NM_204360, NM_001012549, NM_001004398, NM_001030765, NM_001004391, NM_206951, NM_001031570, NM…	274	432	3811	1.38444	0.999079	0.582629	25.2427		GOTERM_BP_FAT	GO:0045937~positive regulation of phosphate metabolic process	9	1.0453	0.0265694	NM_001030965, NM_001079739, NM_204605, NM_204246, NM_001031401, NM_205339, NM_205381, NM_204871, NM_204213	579	37	5798	2.43579	1	0.461441	37.7591
GOTERM_CC_FAT	GO:0031301~integral to organelle membrane	9	1.70455	0.0268076	NM_001006208, NM_001167747, NM_204947, NM_001012848, NM_001031539, NM_001031278, NM_204390, NM_001006300, NM_205217	274	51	3811	2.45449	0.999854	0.625163	30.7571		GOTERM_BP_FAT	GO:0006281~DNA repair	18	2.09059	0.0272082	NM_001167759, NM_001167758, NM_001031018, NM_213584, NM_001006508, NM_001008677, NM_001008458, NM_001030811, NM_001007087, NM_204658, NM_001008683, NM_001030816, NM_204169, NM_001001304, NM_001006160, NM_001030603, NM_001025578, NM_204693, NM_204750	579	104	5798	1.73316	1	0.466382	38.4744
GOTERM_CC_FAT	GO:0005654~nucleoplasm	21	3.97727	0.0291705	NM_001012813, NM_001098853, NM_205122, NM_001030942, NM_001031385, NM_001031402, NM_001030668, NM_001006335, NM_001031265, NM_001006349, NM_001012847, NM_205298, NM_001024826, NM_204450, NM_001012902, NM_204791, NM_001012881, NM_001030981, NM_204311, NM_204619, NM_001006454	274	179	3811	1.63175	0.999934	0.617927	32.9968		GOTERM_BP_FAT	GO:0007015~actin filament organization	6	0.696864	0.0276423	NM_001006487, NM_001001131, NM_205339, NM_204300, NM_204210, NM_001008440	579	18	5798	3.33794	1	0.468675	38.956
GOTERM_CC_FAT	GO:0044448~cell cortex part	6	1.13636	0.034443	NM_001031125, NM_001012905, NM_001012802, NM_204158, NM_205437, NM_001030860	274	26	3811	3.20971	0.999989	0.644977	37.7549		GOTERM_BP_FAT	GO:0034621~cellular macromolecular complex subunit organization	17	1.97445	0.0292419	NM_001163325, NM_001006487, NM_001163324, NM_001163327, NM_001163326, NM_001001131, NM_001006560, NM_001012292, NM_001012942, NM_205435, NM_001030825, NM_001030848, NM_001044677, NM_001030700, NM_205474, NM_204300, NM_204989, NM_001031322, NM_204210, NM_204416, NM_001030691	579	97	5798	1.755	1	0.484922	40.7003
GOTERM_CC_FAT	GO:0044451~nucleoplasm part	19	3.59848	0.0372375	NM_001012813, NM_001098853, NM_205122, NM_001030942, NM_001031402, NM_001030668, NM_001006335, NM_001031265, NM_001006349, NM_001012847, NM_205298, NM_001024826, NM_204450, NM_001012902, NM_001030981, NM_001012881, NM_204311, NM_204619, NM_001006454	274	161	3811	1.64141	0.999996	0.642197	40.1479		GOTERM_BP_FAT	GO:0007281~germ cell development	8	0.929152	0.0297324	NM_204560, NM_001030680, NM_001012826, NM_001014968, NM_001030727, NM_205339, NM_204378, NM_205055	579	31	5798	2.58421	1	0.487604	41.2256
GOTERM_CC_FAT	GO:0005624~membrane fraction	13	2.46212	0.0517258	NM_205292, NM_205215, NM_001012549, NM_001004398, NM_205297, NM_205458, NM_001112799, NM_001111131, NM_001031570, NM_001001748, NM_205050, NM_204158, NM_001044633, NM_204970	274	100	3811	1.80814	1	0.734937	51.2463		GOTERM_BP_FAT	GO:0000087~M phase of mitotic cell cycle	9	1.0453	0.0308253	NM_001044677, NM_001031181, NM_001031017, NM_204583, NM_001025578, NM_001080862, NM_001006182, NM_204403, NM_204645	579	38	5798	2.37169	1	0.497134	42.3805
GOTERM_CC_FAT	GO:0031300~intrinsic to organelle membrane	9	1.70455	0.0525187	NM_001006208, NM_001167747, NM_204947, NM_001012848, NM_001031539, NM_001031278, NM_204390, NM_001006300, NM_205217	274	58	3811	2.15826	1	0.714172	51.7948		GOTERM_BP_FAT	GO:0042110~T cell activation	10	1.16144	0.0308864	NM_204603, NM_001030816, NM_001030703, NM_205339, NM_001030340, NM_001031188, NM_001007087, NM_204141, NM_204658, NM_001168008	579	45	5798	2.22529	1	0.494759	42.4445
GOTERM_CC_FAT	GO:0005938~cell cortex	7	1.32576	0.0564977	NM_001031125, NM_001012905, NM_001012802, NM_204158, NM_205437, NM_204989, NM_001030860	274	39	3811	2.49644	1	0.716362	54.4622		GOTERM_BP_FAT	GO:0006952~defense response	16	1.8583	0.0313822	NM_001098854, NM_204560, NM_001081709, NM_205223, NM_205339, NM_001030845, NM_204275, NM_001011691, NM_204297, NM_001030885, NM_206859, NM_001004399, NM_204733, NM_205485, NM_001007488, NM_205055	579	90	5798	1.78023	1	0.497304	42.9607
GOTERM_CC_FAT	GO:0005626~insoluble fraction	13	2.46212	0.0661327	NM_205292, NM_205215, NM_001012549, NM_001004398, NM_205297, NM_205458, NM_001112799, NM_001111131, NM_001031570, NM_001001748, NM_205050, NM_204158, NM_001044633, NM_204970	274	104	3811	1.73859	1	0.750875	60.3652		GOTERM_BP_FAT	GO:0034613~cellular protein localization	22	2.55517	0.0315563	NM_001031135, NM_001006449, NM_001031227, NM_001080117, NM_001030621, NM_001012942, NM_001012943, NM_204468, NM_001012844, NM_001031119, NM_001079494, NM_001012896, NM_001006534, NM_001030917, NM_001031343, NM_001007963, NM_001006179, NM_001001467, NM_001144973, NM_001006132, NM_001012607, NM_205055	579	138	5798	1.59641	1	0.496228	43.141
GOTERM_CC_FAT	GO:0005794~Golgi apparatus	22	4.16667	0.0684569	NM_205292, NM_001163339, NM_001163338, NM_001079502, NM_204565, NM_001012573, NM_001001530, NM_204390, NM_205089, NM_001006179, NM_204681, NM_204947, NM_001030933, NM_001006381, NM_001030597, NM_001012549, NM_001163342, NM_001163341, NM_001163340, NM_001167747, NM_001008457, NM_001008788, NM_204715, NM_001030860, NM_204970, NM_001006300, NM_205217	274	209	3811	1.46408	1	0.742229	61.6789		GOTERM_BP_FAT	GO:0007610~behavior	20	2.32288	0.0320836	NM_204805, NM_001030680, NM_001030931, NM_001001131, NM_205339, NM_001006317, NM_204911, NM_204284, NM_206951, NM_001006211, NM_001030769, NM_001031174, NM_001033850, NM_204672, NM_001031514, NM_001045838, NM_001012899, NM_204415, NM_204416, NM_204781	579	122	5798	1.64161	1	0.499058	43.6836
GOTERM_CC_FAT	GO:0048471~perinuclear region of cytoplasm	7	1.32576	0.0691973	NM_001006420, NM_001006381, NM_001006179, NM_001039273, NM_205486, NM_205181, NM_205519	274	41	3811	2.37467	1	0.726027	62.0888		GOTERM_BP_FAT	GO:0044093~positive regulation of molecular function	20	2.32288	0.0320836	NM_206992, NM_001030965, NM_205223, NM_204246, NM_001001131, NM_205339, NM_001012844, NM_001007953, NM_001011691, NM_001031340, NM_001006203, NM_001033850, NM_205381, NM_204213, NM_001030605, NM_204238, NM_001006559, NM_205055, NM_204416, NM_204142	579	122	5798	1.64161	1	0.499058	43.6836
GOTERM_CC_FAT	GO:0005912~adherens junction	6	1.13636	0.0745574	NM_205441, NM_001001302, NM_205089, NM_204300, NM_001001615, NM_205323	274	32	3811	2.60789	1	0.734295	64.9375		GOTERM_BP_FAT	GO:0035282~segmentation	7	0.813008	0.0326362	NM_001080716, NM_204553, NM_204773, NM_204329, NM_204453, NM_205013, NM_204658	579	25	5798	2.80387	1	0.502103	44.2471
GOTERM_CC_FAT	GO:0005925~focal adhesion	5	0.94697	0.077564	NM_205441, NM_001001302, NM_205089, NM_204300, NM_205323	274	23	3811	3.02364	1	0.730714	66.4474		GOTERM_BP_FAT	GO:0043549~regulation of kinase activity	15	1.74216	0.0336176	NM_001030965, NM_204246, NM_001001131, NM_001006317, NM_001007087, NM_001012844, NM_001031340, NM_205381, NM_204213, NM_204238, NM_001006559, NM_204725, NM_205055, NM_204142, NM_204416	579	83	5798	1.80973	1	0.509634	45.2347
GOTERM_CC_FAT	GO:0005924~cell-substrate adherens junction	5	0.94697	0.077564	NM_205441, NM_001001302, NM_205089, NM_204300, NM_205323	274	23	3811	3.02364	1	0.730714	66.4474		GOTERM_BP_FAT	GO:0003006~reproductive developmental process	16	1.8583	0.0342674	NM_001080716, NM_204560, NM_001030680, NM_001031210, NM_001012826, NM_001014968, NM_001001131, NM_001006481, NM_204553, NM_205339, NM_204378, NM_001031288, NM_205426, NM_001030727, NM_205032, NM_205055	579	91	5798	1.76067	1	0.513498	45.8794
GOTERM_CC_FAT	GO:0070161~anchoring junction	6	1.13636	0.0829789	NM_205441, NM_001001302, NM_205089, NM_204300, NM_001001615, NM_205323	274	33	3811	2.52887	1	0.738317	69.0157		GOTERM_BP_FAT	GO:0016265~death	19	2.20674	0.0347494	NM_001006554, NM_001031211, NM_001030946, NM_001080866, NM_205339, NM_001007946, NM_001030748, NM_001008458, NM_206957, NM_001007490, NM_001006534, NM_001030703, NM_001030853, NM_204864, NM_001031188, NM_001006279, NM_204726, NM_204725, NM_205055	579	115	5798	1.65446	1	0.515549	46.3531
GOTERM_CC_FAT	GO:0001750~photoreceptor outer segment	3	0.568182	0.0844861	NM_001044654, NM_205221, NM_001030668	274	7	3811	5.9609	1	0.728552	69.6975		GOTERM_BP_FAT	GO:0006310~DNA recombination	8	0.929152	0.0349059	NM_001167759, NM_001030816, NM_001031180, NM_001167758, NM_204169, NM_204733, NM_001031188, NM_001007087, NM_204658	579	32	5798	2.50345	1	0.514242	46.506
GOTERM_CC_FAT	GO:0016023~cytoplasmic membrane-bounded vesicle	11	2.08333	0.0904548	NM_001030597, NM_001008788, NM_001030727, NM_001006179, NM_205497, NM_204715, NM_204970, NM_001004398, NM_001006285, NM_001030679, NM_205045	274	87	3811	1.75858	1	0.73808	72.2632		GOTERM_BP_FAT	GO:0030005~cellular di-, tri-valent inorganic cation homeostasis	10	1.16144	0.0351417	NM_001030536, NM_204605, NM_205339, NM_001006317, NM_001004409, NM_001045838, NM_205086, NM_206874, NM_001030769, NM_204297	579	46	5798	2.17692	1	0.513759	46.7357
GOTERM_CC_FAT	GO:0030054~cell junction	14	2.65152	0.094524	NM_204105, NM_204371, NM_205215, NM_001004398, NM_001030765, NM_001112799, NM_205458, NM_205441, NM_205364, NM_001001302, NM_205089, NM_204227, NM_204300, NM_001001615, NM_205323	274	122	3811	1.59609	1	0.73936	73.8955		GOTERM_BP_FAT	GO:0048285~organelle fission	9	1.0453	0.035526	NM_001044677, NM_001030700, NM_001031181, NM_001031017, NM_204583, NM_001025578, NM_001080862, NM_001006182, NM_204403	579	39	5798	2.31088	1	0.514781	47.108
GOTERM_CC_FAT	GO:0030055~cell-substrate junction	5	0.94697	0.0992349	NM_205441, NM_001001302, NM_205089, NM_204300, NM_205323	274	25	3811	2.78175	1	0.74299	75.6738		GOTERM_BP_FAT	GO:0008544~epidermis development	9	1.0453	0.035526	NM_001167718, NM_001109762, NM_001079714, NM_001167719, NM_001012611, NM_205339, NM_206906, NM_001031488, NM_204725, NM_001031288, NM_205055	579	39	5798	2.31088	1	0.514781	47.108
														GOTERM_BP_FAT	GO:0001701~in utero embryonic development	14	1.62602	0.0359275	NM_204119, NM_204560, NM_204246, NM_205319, NM_204261, NM_001006211, NM_204297, NM_001031174, NM_204603, NM_001030816, NM_205474, NM_001044633, NM_001079730, NM_205080	579	76	5798	1.84465	1	0.515956	47.4944
GOTERM_MF_FAT	GO:0003723~RNA binding	24	4.54545	0.00146836	NM_001012840, NM_204563, NM_001031385, NM_001097536, NM_001031297, NM_204304, NM_001105675, NM_001031250, NM_204356, NM_001006535, NM_001006379, NM_001012601, NM_001031158, NM_204830, NM_204632, NM_001012887, NM_204487, NM_001031440, NM_001006359, NM_001030926, NM_205096, NM_001031323, NM_001040465, NM_001030985	368	212	6610	2.03343	0.56978	0.56978	2.13399		GOTERM_BP_FAT	GO:0070727~cellular macromolecule localization	22	2.55517	0.0362483	NM_001031135, NM_001006449, NM_001031227, NM_001080117, NM_001030621, NM_001012942, NM_001012943, NM_204468, NM_001012844, NM_001031119, NM_001079494, NM_001012896, NM_001006534, NM_001030917, NM_001031343, NM_001007963, NM_001006179, NM_001001467, NM_001144973, NM_001006132, NM_001012607, NM_205055	579	140	5798	1.5736	1	0.516315	47.8011
GOTERM_MF_FAT	GO:0016564~transcription repressor activity	11	2.08333	0.001747	NM_001012813, NM_001007850, NM_001012902, NM_204332, NM_001030981, NM_205134, NM_001012887, NM_001012862, NM_204311, NM_205486, NM_001031031	368	61	6610	3.23904	0.633462	0.394576	2.53412		GOTERM_BP_FAT	GO:0033674~positive regulation of kinase activity	12	1.39373	0.036553	NM_001030965, NM_001031340, NM_204246, NM_001001131, NM_205381, NM_204213, NM_204238, NM_001006559, NM_001012844, NM_205055, NM_204416, NM_204142	579	61	5798	1.96993	1	0.516511	48.091
GOTERM_MF_FAT	GO:0019838~growth factor binding	10	1.89394	0.00199433	NM_001001294, NM_204426, NM_205231, NM_204246, NM_205378, NM_204857, NM_204715, NM_205485, NM_204970, NM_001004368	368	52	6610	3.45422	0.682058	0.317479	2.88801		GOTERM_BP_FAT	GO:0008637~apoptotic mitochondrial changes	4	0.464576	0.0376735	NM_001006534, NM_205339, NM_204725, NM_205055	579	8	5798	5.00691	1	0.524571	49.1438
GOTERM_MF_FAT	GO:0004714~transmembrane receptor protein tyrosine kinase activity	10	1.89394	0.00261381	NM_205509, NM_001044661, NM_205231, NM_204360, NM_205378, NM_205497, NM_001004368, NM_206951, NM_205257, NM_204627	368	54	6610	3.32629	0.777381	0.313105	3.76915		GOTERM_BP_FAT	GO:0043029~T cell homeostasis	4	0.464576	0.0376735	NM_205339, NM_001030340, NM_204725, NM_205055	579	8	5798	5.00691	1	0.524571	49.1438
GOTERM_MF_FAT	GO:0003712~transcription cofactor activity	9	1.70455	0.00390844	NM_001012813, NM_001007850, NM_001030981, NM_204369, NM_204311, NM_204570, NM_001031363, NM_001031031, NM_205323	368	47	6610	3.43952	0.894373	0.362096	5.58659		GOTERM_BP_FAT	GO:0016445~somatic diversification of immunoglobulins	4	0.464576	0.0376735	NM_001030816, NM_001031180, NM_204733, NM_204658	579	8	5798	5.00691	1	0.524571	49.1438
GOTERM_MF_FAT	GO:0008134~transcription factor binding	13	2.46212	0.00423494	NM_001012813, NM_001007850, NM_204118, NM_205134, NM_204570, NM_001012534, NM_204645, NM_001030981, NM_204369, NM_204311, NM_001031363, NM_001031031, NM_205323	368	91	6610	2.56599	0.912491	0.333692	6.03987		GOTERM_BP_FAT	GO:0016447~somatic recombination of immunoglobulin gene segments	4	0.464576	0.0376735	NM_001030816, NM_001031180, NM_204733, NM_204658	579	8	5798	5.00691	1	0.524571	49.1438
GOTERM_MF_FAT	GO:0004713~protein tyrosine kinase activity	14	2.65152	0.00603524	NM_205509, NM_001031480, NM_205231, NM_204360, NM_206951, NM_001031264, NM_205257, NM_204627, NM_001030817, NM_001044661, NM_205378, NM_001031430, NM_205497, NM_001004368	368	107	6610	2.35016	0.96903	0.391275	8.50298		GOTERM_BP_FAT	GO:0045884~regulation of survival gene product expression	4	0.464576	0.0376735	NM_001030885, NM_204246, NM_204327, NM_205055	579	8	5798	5.00691	1	0.524571	49.1438
GOTERM_MF_FAT	GO:0016563~transcription activator activity	12	2.27273	0.00982338	NM_001007850, NM_205272, NM_205326, NM_204369, NM_204607, NM_204570, NM_001031363, NM_001030668, NM_205077, NM_205382, NM_205323, NM_001006454	368	89	6610	2.42184	0.99654	0.507525	13.4906		GOTERM_BP_FAT	GO:0045944~positive regulation of transcription from RNA polymerase II promoter	22	2.55517	0.0387796	NM_205131, NM_205273, NM_205134, NM_001030931, NM_205029, NM_001014968, NM_204570, NM_204831, NM_001012695, NM_204880, NM_204328, NM_001030825, NM_204297, NM_001006387, NM_204504, NM_001006280, NM_001109762, NM_204156, NM_205396, NM_205013, NM_001031488, NM_001031495, NM_204676	579	141	5798	1.56244	1	0.53225	50.1633
GOTERM_MF_FAT	GO:0003714~transcription corepressor activity	5	0.94697	0.0124968	NM_001012813, NM_001007850, NM_001030981, NM_204311, NM_001031031	368	17	6610	5.28293	0.999267	0.551587	16.8567		GOTERM_BP_FAT	GO:0045893~positive regulation of transcription, DNA-dependent	24	2.78746	0.0397665	NM_205131, NM_001012813, NM_205134, NM_205273, NM_205029, NM_204831, NM_001012695, NM_001030825, NM_204328, NM_204297, NM_204156, NM_205013, NM_001031495, NM_001030931, NM_001014968, NM_204570, NM_204880, NM_001006387, NM_204504, NM_001109762, NM_001006280, NM_205396, NM_001031488, NM_205023, NM_204676	579	158	5798	1.52109	1	0.538611	51.0566
GOTERM_MF_FAT	GO:0016620~oxidoreductase activity, acting on the aldehyde or oxo group of donors, NAD or NADP as acceptor	4	0.757576	0.0152066	NM_204577, NM_204995, NM_001031179, NM_204305	368	10	6610	7.18478	0.999849	0.585035	20.1438		GOTERM_BP_FAT	GO:0001655~urogenital system development	10	1.16144	0.0397832	NM_204551, NM_204246, NM_001030703, NM_205319, NM_001012557, NM_204707, NM_205339, NM_204553, NM_001007946, NM_001031220	579	47	5798	2.1306	1	0.53601	51.0716
GOTERM_MF_FAT	GO:0001882~nucleoside binding	66	12.5	0.016815	NM_205132, NM_001012576, NM_205231, NM_204563, NM_001034813, NM_001006497, NM_001031286, NM_001030770, NM_001012834, NM_204658, NM_001109771, NM_001006216, NM_001044661, NM_001167737, NM_001006215, NM_001030727, NM_001079726, NM_001031430, NM_001006451, NM_001007853, NM_001012588, NM_205509, NM_204360, NM_205221, NM_205505, NM_206951, NM_001012844, NM_001101829, NM_001006264, NM_001005836, NM_001…	368	910	6610	1.30274	0.999941	0.587243	22.0371		GOTERM_BP_FAT	GO:0006886~intracellular protein transport	20	2.32288	0.0399378	NM_001031135, NM_001006449, NM_001031227, NM_001080117, NM_001030621, NM_001012942, NM_001012943, NM_001012844, NM_001031119, NM_001079494, NM_001012896, NM_001030917, NM_001031343, NM_001007963, NM_001006179, NM_001001467, NM_001144973, NM_001006132, NM_001012607, NM_205055	579	125	5798	1.60221	1	0.534691	51.2102
GOTERM_MF_FAT	GO:0004672~protein kinase activity	31	5.87121	0.0182835	NM_205132, NM_001030751, NM_205231, NM_001039603, NM_001034813, NM_001031117, NM_001030770, NM_001031264, NM_205257, NM_204658, NM_001109771, NM_001030817, NM_001031352, NM_001044661, NM_204487, NM_001079726, NM_001031430, NM_001004368, NM_001031480, NM_205509, NM_204246, NM_204360, NM_206951, NM_001012844, NM_204627, NM_001001465, NM_204476, NM_001006420, NM_001005830, NM_205378, NM_205497	368	364	6610	1.52973	0.999975	0.586316	23.7291		GOTERM_BP_FAT	GO:0016481~negative regulation of transcription	19	2.20674	0.0403574	NM_001012813, NM_205131, NM_001030930, NM_001031386, NM_205134, NM_204542, NM_204831, NM_001006335, NM_001006202, NM_001012695, NM_001012911, NM_204645, NM_001030981, NM_001012887, NM_204169, NM_001006294, NM_001079757, NM_205013, NM_001030337	579	117	5798	1.62618	1	0.535782	51.5842
GOTERM_MF_FAT	GO:0030528~transcription regulator activity	49	9.2803	0.0186251	NM_001007850, NM_001030942, NM_205272, NM_205134, NM_001167764, NM_204940, NM_204311, NM_204607, NM_001007858, NM_205486, NM_205382, NM_001006454, NM_204113, NM_204118, NM_204453, NM_001012847, NM_204450, NM_001024826, NM_001012902, NM_001030981, NM_204794, NM_001031363, NM_204548, NM_001030987, NM_204619, NM_001080890, NM_001098853, NM_001012813, NM_001005427, NM_204542, NM_001012914, NM_205298,…	368	642	6610	1.37093	0.999979	0.564004	24.1178		GOTERM_BP_FAT	GO:0007005~mitochondrion organization	8	0.929152	0.0406426	NM_001030700, NM_001006534, NM_205339, NM_204378, NM_001006461, NM_204725, NM_204998, NM_205055	579	33	5798	2.42759	1	0.535655	51.837
GOTERM_MF_FAT	GO:0001883~purine nucleoside binding	65	12.3106	0.0208486	NM_205132, NM_001012576, NM_205231, NM_204563, NM_001034813, NM_001006497, NM_001031286, NM_001030770, NM_001012834, NM_204658, NM_001109771, NM_001006216, NM_001044661, NM_001167737, NM_001006215, NM_001030727, NM_001079726, NM_001031430, NM_001006451, NM_001007853, NM_001012588, NM_205509, NM_204360, NM_205221, NM_205505, NM_206951, NM_001012844, NM_001101829, NM_001006264, NM_001005836, NM_001…	368	904	6610	1.29151	0.999994	0.578456	26.603		GOTERM_BP_FAT	GO:0006936~muscle contraction	8	0.929152	0.0406426	NM_204119, NM_204587, NM_205135, NM_205474, NM_001014968, NM_204766, NM_204224, NM_206874	579	33	5798	2.42759	1	0.535655	51.837
GOTERM_MF_FAT	GO:0030554~adenyl nucleotide binding	64	12.1212	0.0263244	NM_205132, NM_001012576, NM_205231, NM_204563, NM_001034813, NM_001006497, NM_001031286, NM_001030770, NM_001012834, NM_204658, NM_001109771, NM_001006216, NM_001044661, NM_001167737, NM_001006215, NM_001030727, NM_001079726, NM_001031430, NM_001006451, NM_001007853, NM_001012588, NM_205509, NM_204360, NM_205221, NM_205505, NM_206951, NM_001012844, NM_001101829, NM_001006264, NM_001005836, NM_001…	368	898	6610	1.28014	1	0.639709	32.4033		GOTERM_BP_FAT	GO:0006915~apoptosis	17	1.97445	0.0407323	NM_001006554, NM_001031211, NM_001030946, NM_001080866, NM_205339, NM_001007946, NM_001030748, NM_001008458, NM_206957, NM_001007490, NM_001006534, NM_001030703, NM_001030853, NM_204864, NM_204726, NM_204725, NM_205055	579	101	5798	1.68549	1	0.533789	51.9162
GOTERM_MF_FAT	GO:0032559~adenyl ribonucleotide binding	61	11.553	0.026724	NM_205132, NM_001012576, NM_205231, NM_204563, NM_001034813, NM_001006497, NM_001031286, NM_001030770, NM_001012834, NM_204658, NM_001109771, NM_001006216, NM_001044661, NM_001167737, NM_001006215, NM_001079726, NM_001031430, NM_001006451, NM_001007853, NM_001012588, NM_205509, NM_205221, NM_204360, NM_205505, NM_206951, NM_001012844, NM_001006264, NM_001005836, NM_001031157, NM_204791, NM_001001…	368	850	6610	1.28903	1	0.621586	32.8094		GOTERM_BP_FAT	GO:0051276~chromosome organization	23	2.67131	0.0432952	NM_001012587, NM_206992, NM_204380, NM_001012807, NM_001024832, NM_001006560, NM_204831, NM_204468, NM_204329, NM_001008458, NM_001007087, NM_204658, NM_001044677, NM_001007988, NM_001030816, NM_001031341, NM_001030981, NM_001030703, NM_204517, NM_204156, NM_001031434, NM_001080862, NM_001030691	579	151	5798	1.52528	1	0.553446	54.1287
GOTERM_MF_FAT	GO:0043121~neurotrophin binding	3	0.568182	0.0274891	NM_205231, NM_205378, NM_204715	368	5	6610	10.7772	1	0.609823	33.5806		GOTERM_BP_FAT	GO:0051053~negative regulation of DNA metabolic process	5	0.58072	0.0434966	NM_206992, NM_213584, NM_204468, NM_001031010, NM_001007087	579	14	5798	3.57636	1	0.552498	54.2985
GOTERM_MF_FAT	GO:0005524~ATP binding	60	11.3636	0.0336222	NM_205132, NM_001012576, NM_205231, NM_204563, NM_001034813, NM_001006497, NM_001031286, NM_001030770, NM_001012834, NM_204658, NM_001109771, NM_001006216, NM_001044661, NM_001167737, NM_001006215, NM_001079726, NM_001031430, NM_001006451, NM_001007853, NM_001012588, NM_205509, NM_204360, NM_205505, NM_206951, NM_001012844, NM_001006264, NM_001005836, NM_001031157, NM_204791, NM_001001302, NM_001…	368	845	6610	1.27541	1	0.66399	39.4712		GOTERM_BP_FAT	GO:0006468~protein amino acid phosphorylation	49	5.69106	0.0456044	NM_001080716, NM_204560, NM_205301, NM_001031181, NM_001031132, NM_205339, NM_001007892, NM_001031378, NM_001031337, NM_001030365, NM_001030605, NM_205032, NM_204550, NM_001012587, NM_001031397, NM_001012800, NM_001001131, NM_204261, NM_204648, NM_206951, NM_001012844, NM_001006420, NM_204509, NM_001006559, NM_205055, NM_001006581, NM_001030751, NM_205319, NM_204401, NM_001039605, NM_204377, NM_2…	579	379	5798	1.29466	1	0.567339	56.0396
GOTERM_MF_FAT	GO:0030145~manganese ion binding	6	1.13636	0.0337836	NM_205122, NM_205132, NM_001031480, NM_001006381, NM_205505, NM_001040465	368	33	6610	3.26581	1	0.645929	39.6195		GOTERM_BP_FAT	GO:0006261~DNA-dependent DNA replication	7	0.813008	0.0460553	NM_001030945, NM_001025578, NM_001030811, NM_001007087, NM_204998, NM_001031137, NM_001006181	579	27	5798	2.59617	1	0.568354	56.4039
GOTERM_MF_FAT	GO:0017076~purine nucleotide binding	75	14.2045	0.0424951	NM_205132, NM_001012576, NM_205231, NM_204563, NM_001034813, NM_001006497, NM_001012536, NM_001031286, NM_001030770, NM_001012834, NM_204658, NM_001109771, NM_001006216, NM_001044661, NM_001006215, NM_001167737, NM_205444, NM_001030727, NM_001079726, NM_001031430, NM_001006451, NM_001079722, NM_001007853, NM_001012588, NM_205509, NM_001031125, NM_204360, NM_205221, NM_205505, NM_001012549, NM_206…	368	1105	6610	1.21914	1	0.712428	47.1365		GOTERM_BP_FAT	GO:0007283~spermatogenesis	9	1.0453	0.0463254	NM_001030680, NM_001012826, NM_001030727, NM_001044633, NM_001012945, NM_204378, NM_205115, NM_001167764, NM_001001899	579	41	5798	2.19815	1	0.567908	56.6208
GOTERM_MF_FAT	GO:0032553~ribonucleotide binding	72	13.6364	0.0425833	NM_205132, NM_001012576, NM_205231, NM_204563, NM_001034813, NM_001006497, NM_001012536, NM_001031286, NM_001030770, NM_001012834, NM_204658, NM_001109771, NM_001006216, NM_001044661, NM_001006215, NM_001167737, NM_205444, NM_001079726, NM_001031430, NM_001006451, NM_001079722, NM_001007853, NM_001012588, NM_205509, NM_001031125, NM_204360, NM_205221, NM_205505, NM_001012549, NM_206951, NM_001012…	368	1055	6610	1.22584	1	0.695612	47.2079		GOTERM_BP_FAT	GO:0048232~male gamete generation	9	1.0453	0.0463254	NM_001030680, NM_001012826, NM_001030727, NM_001044633, NM_001012945, NM_204378, NM_205115, NM_001167764, NM_001001899	579	41	5798	2.19815	1	0.567908	56.6208
GOTERM_MF_FAT	GO:0032555~purine ribonucleotide binding	72	13.6364	0.0425833	NM_205132, NM_001012576, NM_205231, NM_204563, NM_001034813, NM_001006497, NM_001012536, NM_001031286, NM_001030770, NM_001012834, NM_204658, NM_001109771, NM_001006216, NM_001044661, NM_001006215, NM_001167737, NM_205444, NM_001079726, NM_001031430, NM_001006451, NM_001079722, NM_001007853, NM_001012588, NM_205509, NM_001031125, NM_204360, NM_205221, NM_205505, NM_001012549, NM_206951, NM_001012…	368	1055	6610	1.22584	1	0.695612	47.2079		GOTERM_BP_FAT	GO:0051098~regulation of binding	8	0.929152	0.0469598	NM_206859, NM_001006203, NM_205062, NM_205339, NM_204831, NM_001030605, NM_001007087, NM_001011691	579	34	5798	2.35619	1	0.570361	57.1261
GOTERM_MF_FAT	GO:0000287~magnesium ion binding	12	2.27273	0.0433466	NM_001109771, NM_001006264, NM_205132, NM_001012588, NM_001004401, NM_001031480, NM_001040465, NM_001030770, NM_001031599, NM_205519, NM_204845, NM_001031483	368	111	6610	1.94183	1	0.685319	47.8225		GOTERM_BP_FAT	GO:0040008~regulation of growth	16	1.8583	0.0477463	NM_001030931, NM_204246, NM_001012800, NM_205319, NM_205339, NM_001007946, NM_204261, NM_205268, NM_001105675, NM_001004410, NM_204297, NM_001001294, NM_001033850, NM_205396, NM_204782, NM_205055	579	95	5798	1.68654	1	0.573958	57.7448
GOTERM_MF_FAT	GO:0004879~ligand-dependent nuclear receptor activity	7	1.32576	0.0440998	NM_204118, NM_205326, NM_204794, NM_205205, NM_204542, NM_205077, NM_204113	368	47	6610	2.67519	1	0.675537	48.4222		GOTERM_BP_FAT	GO:0009952~anterior/posterior pattern formation	13	1.50987	0.0508555	NM_001080716, NM_204995, NM_204246, NM_204553, NM_204823, NM_204453, NM_204329, NM_204911, NM_204658, NM_001001129, NM_204773, NM_205013, NM_204676	579	72	5798	1.80805	1	0.59499	60.1094
GOTERM_MF_FAT	GO:0000166~nucleotide binding	86	16.2879	0.0531825	NM_205132, NM_001012576, NM_204563, NM_205231, NM_001006497, NM_001034813, NM_001030944, NM_001012536, NM_001031286, NM_204305, NM_001030770, NM_204356, NM_001012834, NM_204658, NM_001109771, NM_001006216, NM_001044661, NM_001006215, NM_001167737, NM_205444, NM_001030727, NM_001079726, NM_001031430, NM_001006359, NM_001006451, NM_001031380, NM_001079722, NM_001007853, NM_001080861, NM_001012588, …	368	1304	6610	1.18461	1	0.729374	55.1671		GOTERM_BP_FAT	GO:0012501~programmed cell death	17	1.97445	0.0512588	NM_001006554, NM_001031211, NM_001030946, NM_001080866, NM_205339, NM_001007946, NM_001030748, NM_001008458, NM_206957, NM_001007490, NM_001006534, NM_001030703, NM_001030853, NM_204864, NM_204726, NM_204725, NM_205055	579	104	5798	1.63687	1	0.595389	60.4068
GOTERM_MF_FAT	GO:0003725~double-stranded RNA binding	4	0.757576	0.0554819	NM_001006379, NM_001012887, NM_204487, NM_001040465	368	16	6610	4.49049	1	0.730333	56.7392		GOTERM_BP_FAT	GO:0042127~regulation of cell proliferation	32	3.71661	0.0512747	NM_205131, NM_204995, NM_205029, NM_205319, NM_205339, NM_204871, NM_206906, NM_204831, NM_204327, NM_001007087, NM_204328, NM_001007892, NM_001167718, NM_001030816, NM_001167719, NM_205443, NM_204156, NM_205086, NM_204762, NM_204725, NM_205035, NM_204219, NM_204246, NM_001012800, NM_001001131, NM_001031401, NM_204261, NM_204823, NM_204453, NM_001033941, NM_001079739, NM_204794, NM_204568	579	231	5798	1.3872	1	0.592955	60.4184
GOTERM_MF_FAT	GO:0046983~protein dimerization activity	15	2.84091	0.0602296	NM_001007082, NM_205134, NM_204246, NM_001030668, NM_001167764, NM_001031553, NM_204645, NM_204450, NM_001006420, NM_204607, NM_205382, NM_001039317, NM_205323, NM_001030896, NM_205045	368	160	6610	1.68393	1	0.746252	59.8239		GOTERM_BP_FAT	GO:0002320~lymphoid progenitor cell differentiation	3	0.348432	0.05194	NM_001030816, NM_205339, NM_204658	579	4	5798	7.51036	1	0.595268	60.9043
GOTERM_MF_FAT	GO:0003707~steroid hormone receptor activity	6	1.13636	0.0746987	NM_205326, NM_204794, NM_205205, NM_204542, NM_205077, NM_204113	368	41	6610	2.62858	1	0.808042	68.0075		GOTERM_BP_FAT	GO:0045737~positive regulation of cyclin-dependent protein kinase activity	3	0.348432	0.05194	NM_205381, NM_204213, NM_205055	579	4	5798	7.51036	1	0.595268	60.9043
GOTERM_MF_FAT	GO:0016893~endonuclease activity, active with either ribo- or deoxyribonucleic acids and producing 5'-phosphomonoesters	4	0.757576	0.0850389	NM_001006379, NM_204632, NM_001006497, NM_001040465	368	19	6610	3.78146	1	0.838284	72.873		GOTERM_BP_FAT	GO:0007051~spindle organization	4	0.464576	0.0524188	NM_001030625, NM_001004429, NM_204517, NM_001031421	579	9	5798	4.45059	1	0.596203	61.2506
GOTERM_MF_FAT	GO:0019955~cytokine binding	7	1.32576	0.088568	NM_204246, NM_204439, NM_204323, NM_204857, NM_204859, NM_205485, NM_001130387	368	56	6610	2.24524	1	0.840479	74.369		GOTERM_BP_FAT	GO:0032846~positive regulation of homeostatic process	4	0.464576	0.0524188	NM_206992, NM_204605, NM_001031514, NM_001004409	579	9	5798	4.45059	1	0.596203	61.2506
GOTERM_MF_FAT	GO:0046982~protein heterodimerization activity	7	1.32576	0.0946215	NM_204246, NM_204607, NM_001030668, NM_001039317, NM_001031553, NM_001030896, NM_205045	368	57	6610	2.20585	1	0.850715	76.7576		GOTERM_BP_FAT	GO:0051346~negative regulation of hydrolase activity	4	0.464576	0.0524188	NM_204588, NM_204235, NM_001012318, NM_001012319, NM_001031188, NM_001031288	579	9	5798	4.45059	1	0.596203	61.2506
GOTERM_MF_FAT	GO:0030246~carbohydrate binding	10	1.89394	0.0976633	NM_213582, NM_001006381, NM_204429, NM_213587, NM_001044633, NM_204787, NM_204970, NM_204431, NM_001030882, NM_001113289	368	99	6610	1.81434	1	0.850858	77.8779		GOTERM_BP_FAT	GO:0001822~kidney development	9	1.0453	0.0524505	NM_204551, NM_204246, NM_001030703, NM_205319, NM_001012557, NM_204707, NM_205339, NM_001007946, NM_001031220	579	42	5798	2.14582	1	0.593932	61.2734
														GOTERM_BP_FAT	GO:0051169~nuclear transport	8	0.929152	0.0538707	NM_001030930, NM_001006549, NM_001007963, NM_001031440, NM_001012942, NM_001001467, NM_001012844, NM_205055	579	35	5798	2.28887	1	0.601507	62.2828
														GOTERM_BP_FAT	GO:0006913~nucleocytoplasmic transport	8	0.929152	0.0538707	NM_001030930, NM_001006549, NM_001007963, NM_001031440, NM_001012942, NM_001001467, NM_001012844, NM_205055	579	35	5798	2.28887	1	0.601507	62.2828
														GOTERM_BP_FAT	GO:0008219~cell death	18	2.09059	0.054398	NM_001006554, NM_001031211, NM_001030946, NM_001080866, NM_205339, NM_001007946, NM_001030748, NM_001008458, NM_206957, NM_001007490, NM_001006534, NM_001030703, NM_001030853, NM_204864, NM_001006279, NM_204726, NM_204725, NM_205055	579	113	5798	1.59512	1	0.602711	62.6512
														GOTERM_BP_FAT	GO:0001755~neural crest cell migration	5	0.58072	0.0547891	NM_204560, NM_204243, NM_204284, NM_204297, NM_205035	579	15	5798	3.33794	1	0.60296	62.9223
														GOTERM_BP_FAT	GO:0009060~aerobic respiration	5	0.58072	0.0547891	NM_001030700, NM_001030536, NM_001012892, NM_001080875, NM_001006382	579	15	5798	3.33794	1	0.60296	62.9223
														GOTERM_BP_FAT	GO:0045859~regulation of protein kinase activity	14	1.62602	0.0560343	NM_001030965, NM_204246, NM_001001131, NM_001006317, NM_001007087, NM_001012844, NM_001031340, NM_205381, NM_204213, NM_204238, NM_001006559, NM_204725, NM_205055, NM_204416	579	81	5798	1.73078	1	0.609008	63.773
														GOTERM_BP_FAT	GO:0055066~di-, tri-valent inorganic cation homeostasis	10	1.16144	0.0561415	NM_001030536, NM_204605, NM_205339, NM_001006317, NM_001004409, NM_001045838, NM_205086, NM_206874, NM_001030769, NM_204297	579	50	5798	2.00276	1	0.607307	63.8454
														GOTERM_BP_FAT	GO:0043933~macromolecular complex subunit organization	22	2.55517	0.0567616	NM_001098853, NM_001006560, NM_001030825, NM_001007087, NM_001030848, NM_001030700, NM_204989, NM_204210, NM_205032, NM_001030691, NM_204416, NM_001163325, NM_001006487, NM_001163324, NM_001163327, NM_205223, NM_001163326, NM_001001131, NM_001012942, NM_001012292, NM_205435, NM_001044677, NM_001006280, NM_205474, NM_204300, NM_001031322	579	147	5798	1.49867	1	0.609052	64.2614
														GOTERM_BP_FAT	GO:0009725~response to hormone stimulus	9	1.0453	0.0590727	NM_001030931, NM_001001131, NM_001031401, NM_205339, NM_001115079, NM_001031514, NM_001007960, NM_204328, NM_205055	579	43	5798	2.09592	1	0.62177	65.7722
														GOTERM_BP_FAT	GO:0007067~mitosis	8	0.929152	0.0613851	NM_001044677, NM_001031181, NM_001031017, NM_204583, NM_001025578, NM_001080862, NM_001006182, NM_204403	579	36	5798	2.22529	1	0.633962	67.2235
														GOTERM_BP_FAT	GO:0000280~nuclear division	8	0.929152	0.0613851	NM_001044677, NM_001031181, NM_001031017, NM_204583, NM_001025578, NM_001080862, NM_001006182, NM_204403	579	36	5798	2.22529	1	0.633962	67.2235
														GOTERM_BP_FAT	GO:0032989~cellular component morphogenesis	18	2.09059	0.0623776	NM_205339, NM_206951, NM_204297, NM_001030700, NM_001109762, NM_205179, NM_001031433, NM_205474, NM_001030853, NM_205027, NM_204300, NM_205013, NM_001031488, NM_204762, NM_001079730, NM_204782, NM_205082, NM_204781, NM_205035	579	115	5798	1.56738	1	0.637689	67.8284
														GOTERM_BP_FAT	GO:0043085~positive regulation of catalytic activity	17	1.97445	0.0635551	NM_206992, NM_001030965, NM_205223, NM_204246, NM_001001131, NM_205339, NM_001012844, NM_001007953, NM_001031340, NM_001033850, NM_205381, NM_204213, NM_204238, NM_001006559, NM_205055, NM_204142, NM_204416	579	107	5798	1.59098	1	0.642445	68.5325
														GOTERM_BP_FAT	GO:0045860~positive regulation of protein kinase activity	11	1.27758	0.0644876	NM_001030965, NM_001031340, NM_204246, NM_001001131, NM_205381, NM_204213, NM_204238, NM_001006559, NM_001012844, NM_205055, NM_204416	579	59	5798	1.86698	1	0.645648	69.0797
														GOTERM_BP_FAT	GO:0007398~ectoderm development	9	1.0453	0.0661992	NM_001167718, NM_001109762, NM_001079714, NM_001167719, NM_001012611, NM_205339, NM_206906, NM_001031488, NM_204725, NM_001031288, NM_205055	579	44	5798	2.04828	1	0.653287	70.0607
														GOTERM_BP_FAT	GO:0001558~regulation of cell growth	9	1.0453	0.0661992	NM_001001294, NM_204246, NM_001012800, NM_205396, NM_205339, NM_204261, NM_205268, NM_204782, NM_205055	579	44	5798	2.04828	1	0.653287	70.0607
														GOTERM_BP_FAT	GO:0048610~reproductive cellular process	10	1.16144	0.0691628	NM_204560, NM_001030680, NM_204246, NM_001012826, NM_001014968, NM_001030727, NM_205339, NM_206987, NM_204378, NM_205055	579	52	5798	1.92573	1	0.667625	71.6904
														GOTERM_BP_FAT	GO:0006904~vesicle docking during exocytosis	4	0.464576	0.069494	NM_001031593, NM_001012905, NM_001031348, NM_206976	579	10	5798	4.00553	1	0.667157	71.8673
														GOTERM_BP_FAT	GO:0030522~intracellular receptor-mediated signaling pathway	4	0.464576	0.069494	NM_001001129, NM_001006280, NM_204995, NM_001012945	579	10	5798	4.00553	1	0.667157	71.8673
														GOTERM_BP_FAT	GO:0045793~positive regulation of cell size	4	0.464576	0.069494	NM_204246, NM_204261, NM_001006279, NM_205055	579	10	5798	4.00553	1	0.667157	71.8673
														GOTERM_BP_FAT	GO:0006402~mRNA catabolic process	4	0.464576	0.069494	NM_001031440, NM_001006349, NM_001030629, NM_001030900	579	10	5798	4.00553	1	0.667157	71.8673
														GOTERM_BP_FAT	GO:0003012~muscle system process	8	0.929152	0.0695088	NM_204119, NM_204587, NM_205135, NM_205474, NM_001014968, NM_204766, NM_204224, NM_206874	579	37	5798	2.16515	1	0.66497	71.8751
														GOTERM_BP_FAT	GO:0016570~histone modification	8	0.929152	0.0695088	NM_001012587, NM_001031341, NM_001012807, NM_001030703, NM_204156, NM_204831, NM_204329, NM_001031434	579	37	5798	2.16515	1	0.66497	71.8751
														GOTERM_BP_FAT	GO:0001568~blood vessel development	15	1.74216	0.0703966	NM_204119, NM_204243, NM_204560, NM_204246, NM_001012557, NM_205319, NM_205504, NM_001007946, NM_204328, NM_204297, NM_001079714, NM_001030703, NM_001044633, NM_204782, NM_205055	579	92	5798	1.63269	1	0.667537	72.3439
														GOTERM_BP_FAT	GO:0045667~regulation of osteoblast differentiation	6	0.696864	0.0719397	NM_204560, NM_001014968, NM_001001467, NM_204871, NM_001098608, NM_001007892	579	23	5798	2.6123	1	0.673532	73.1412
														GOTERM_BP_FAT	GO:0009719~response to endogenous stimulus	10	1.16144	0.0763252	NM_001030931, NM_001001131, NM_001031401, NM_205339, NM_001115079, NM_001031514, NM_001007960, NM_001012899, NM_204328, NM_205055	579	53	5798	1.8894	1	0.693712	75.2904
														GOTERM_BP_FAT	GO:0043086~negative regulation of catalytic activity	8	0.929152	0.0782437	NM_206992, NM_001030965, NM_204588, NM_204235, NM_001012318, NM_001012319, NM_001031188, NM_204725, NM_001031288, NM_205055	579	38	5798	2.10817	1	0.700877	76.1787
														GOTERM_BP_FAT	GO:0051052~regulation of DNA metabolic process	8	0.929152	0.0782437	NM_206992, NM_206859, NM_213584, NM_204468, NM_001008458, NM_205032, NM_001031010, NM_001007087	579	38	5798	2.10817	1	0.700877	76.1787
														GOTERM_BP_FAT	GO:0007423~sensory organ development	16	1.8583	0.0795361	NM_204805, NM_205131, NM_204995, NM_001030931, NM_001012800, NM_205029, NM_205319, NM_205339, NM_001012695, NM_206951, NM_001006361, NM_204504, NM_204603, NM_205474, NM_001030703, NM_204760	579	102	5798	1.57079	1	0.704868	76.76
														GOTERM_BP_FAT	GO:0048596~embryonic camera-type eye morphogenesis	3	0.348432	0.0809323	NM_204805, NM_205131, NM_204603	579	5	5798	6.00829	1	0.709249	77.373
														GOTERM_BP_FAT	GO:0046632~alpha-beta T cell differentiation	3	0.348432	0.0809323	NM_205339, NM_001007087, NM_204141	579	5	5798	6.00829	1	0.709249	77.373
														GOTERM_BP_FAT	GO:0020027~hemoglobin metabolic process	3	0.348432	0.0809323	NM_205396, NM_001079730, NM_204297	579	5	5798	6.00829	1	0.709249	77.373
														GOTERM_BP_FAT	GO:0051607~defense response to virus	3	0.348432	0.0809323	NM_001030885, NM_205339, NM_001030845	579	5	5798	6.00829	1	0.709249	77.373
														GOTERM_BP_FAT	GO:0018105~peptidyl-serine phosphorylation	3	0.348432	0.0809323	NM_204246, NM_001030853, NM_205055	579	5	5798	6.00829	1	0.709249	77.373
														GOTERM_BP_FAT	GO:0031076~embryonic camera-type eye development	3	0.348432	0.0809323	NM_204805, NM_205131, NM_204603	579	5	5798	6.00829	1	0.709249	77.373
														GOTERM_BP_FAT	GO:0030278~regulation of ossification	7	0.813008	0.0818921	NM_204560, NM_001014968, NM_205339, NM_001001467, NM_204871, NM_001098608, NM_001007892	579	31	5798	2.26118	1	0.711535	77.7854
														GOTERM_BP_FAT	GO:0006917~induction of apoptosis	9	1.0453	0.0819802	NM_001030885, NM_206859, NM_001006534, NM_204246, NM_001030946, NM_205396, NM_001030748, NM_204693, NM_204725	579	46	5798	1.95923	1	0.709821	77.8229
														GOTERM_BP_FAT	GO:0022613~ribonucleoprotein complex biogenesis	9	1.0453	0.0819802	NM_001163325, NM_001163324, NM_001163327, NM_001163326, NM_204581, NM_001012292, NM_001030825, NM_001030848, NM_001006211, NM_001044634, NM_001031485, NM_001030925, NM_001031322	579	46	5798	1.95923	1	0.709821	77.8229
														GOTERM_BP_FAT	GO:0012502~induction of programmed cell death	9	1.0453	0.0819802	NM_001030885, NM_206859, NM_001006534, NM_204246, NM_001030946, NM_205396, NM_001030748, NM_204693, NM_204725	579	46	5798	1.95923	1	0.709821	77.8229
														GOTERM_BP_FAT	GO:0042129~regulation of T cell proliferation	6	0.696864	0.0837651	NM_001079739, NM_204871, NM_204327, NM_001007087, NM_204725, NM_205035	579	24	5798	2.50345	1	0.71578	78.57
														GOTERM_BP_FAT	GO:0006887~exocytosis	6	0.696864	0.0837651	NM_001031593, NM_001031067, NM_205474, NM_001012905, NM_001031348, NM_206976	579	24	5798	2.50345	1	0.71578	78.57
														GOTERM_BP_FAT	GO:0031175~neuron projection development	12	1.39373	0.084529	NM_001001131, NM_205339, NM_206951, NM_001109762, NM_205179, NM_205474, NM_204300, NM_001031488, NM_204782, NM_205035, NM_204781, NM_205017, NM_205082	579	70	5798	1.71665	1	0.717088	78.8824
														GOTERM_BP_FAT	GO:0016310~phosphorylation	54	6.27178	0.0866414	NM_001080716, NM_204560, NM_001031181, NM_205301, NM_204974, NM_001031132, NM_205339, NM_001007892, NM_001031378, NM_001031337, NM_001030365, NM_001030727, NM_001030605, NM_205032, NM_204550, NM_001012587, NM_001031397, NM_001012800, NM_001001131, NM_204261, NM_204648, NM_206951, NM_001012844, NM_001006420, NM_204509, NM_001006559, NM_205055, NM_001006581, NM_001030751, NM_205319, NM_204401, NM_0…	579	443	5798	1.22065	1	0.724221	79.7242
														GOTERM_BP_FAT	GO:0007411~axon guidance	8	0.929152	0.0875883	NM_001109762, NM_205179, NM_205474, NM_204300, NM_001031488, NM_206951, NM_204782, NM_204781, NM_205035	579	39	5798	2.05412	1	0.726215	80.0911
														GOTERM_BP_FAT	GO:0016569~covalent chromatin modification	8	0.929152	0.0875883	NM_001012587, NM_001031341, NM_001012807, NM_001030703, NM_204156, NM_204831, NM_204329, NM_001031434	579	39	5798	2.05412	1	0.726215	80.0911
														GOTERM_BP_FAT	GO:0051899~membrane depolarization	4	0.464576	0.0887175	NM_001001131, NM_204316, NM_001007953, NM_204416	579	11	5798	3.64139	1	0.728939	80.5206
														GOTERM_BP_FAT	GO:0007265~Ras protein signal transduction	4	0.464576	0.0887175	NM_001079714, NM_001031024, NM_001030994, NM_001007828	579	11	5798	3.64139	1	0.728939	80.5206
														GOTERM_BP_FAT	GO:0048278~vesicle docking	4	0.464576	0.0887175	NM_001031593, NM_001012905, NM_001031348, NM_206976	579	11	5798	3.64139	1	0.728939	80.5206
														GOTERM_BP_FAT	GO:0045165~cell fate commitment	12	1.39373	0.0915217	NM_204246, NM_205029, NM_001014968, NM_205319, NM_205339, NM_001012695, NM_204319, NM_204658, NM_001109762, NM_204707, NM_001030365, NM_001031488, NM_204725	579	71	5798	1.69248	1	0.73843	81.5495
														GOTERM_BP_FAT	GO:0051301~cell division	10	1.16144	0.0919636	NM_001044677, NM_001030816, NM_001030945, NM_205474, NM_001031017, NM_204235, NM_205381, NM_001012318, NM_204213, NM_001012319, NM_001006182, NM_204694	579	55	5798	1.82069	1	0.738216	81.7069
														GOTERM_BP_FAT	GO:0001944~vasculature development	15	1.74216	0.0930261	NM_204119, NM_204243, NM_204560, NM_204246, NM_001012557, NM_205319, NM_205504, NM_001007946, NM_204328, NM_204297, NM_001079714, NM_001030703, NM_001044633, NM_204782, NM_205055	579	96	5798	1.56466	1	0.740469	82.0801
														GOTERM_BP_FAT	GO:0070201~regulation of establishment of protein localization	6	0.696864	0.0965473	NM_204246, NM_001004429, NM_001012611, NM_204733, NM_001030347, NM_205055	579	25	5798	2.40332	1	0.752113	83.2664
														GOTERM_BP_FAT	GO:0001764~neuron migration	6	0.696864	0.0965473	NM_205474, NM_001044647, NM_204794, NM_001008454, NM_204238, NM_205082	579	25	5798	2.40332	1	0.752113	83.2664
														GOTERM_BP_FAT	GO:0008643~carbohydrate transport	5	0.58072	0.097015	NM_204119, NM_205301, NM_001012538, NM_205055, NM_001031274	579	18	5798	2.78162	1	0.751946	83.4183
														GOTERM_BP_FAT	GO:0030198~extracellular matrix organization	8	0.929152	0.0975368	NM_001079714, NM_001001876, NM_204246, NM_205474, NM_001030685, NM_001030541, NM_001006317, NM_204431	579	40	5798	2.00276	1	0.751983	83.5862
														GOTERM_BP_FAT	GO:0015980~energy derivation by oxidation of organic compounds	9	1.0453	0.0997985	NM_001030700, NM_001030536, NM_001030965, NM_001012892, NM_001030727, NM_001080875, NM_204871, NM_001006382, NM_205055	579	48	5798	1.87759	1	0.758407	84.2956
														GOTERM_CC_FAT	GO:0042598~vesicular fraction	11	1.27758	0.00443802	NM_001167718, NM_001001129, NM_001007490, NM_001006534, NM_001167719, NM_001012826, NM_205339, NM_001012570, NM_001044633, NM_001001616, NM_205032, NM_001168008	450	34	3811	2.73993	0.827424	0.827424	6.00475
														GOTERM_CC_FAT	GO:0012505~endomembrane system	36	4.18118	0.00565758	NM_001031135, NM_001080117, NM_205339, NM_001006435, NM_001012699, NM_001031266, NM_205519, NM_001030848, NM_001079494, NM_206957, NM_001006235, NM_001031373, NM_001006179, NM_001030819, NM_001006296, NM_204480, NM_205017, NM_205045, NM_204805, NM_205121, NM_001012826, NM_205240, NM_001012942, NM_001030685, NM_205242, NM_204646, NM_206874, NM_204645, NM_001031274, NM_001030885, NM_001033941, NM_0…	450	194	3811	1.57155	0.893657	0.673898	7.59522
														GOTERM_CC_FAT	GO:0000793~condensed chromosome	9	1.0453	0.0079317	NM_001044677, NM_001012870, NM_001030816, NM_204103, NM_204169, NM_204517, NM_001007087, NM_204403, NM_204645	450	26	3811	2.93154	0.956955	0.649539	10.4945
														GOTERM_CC_FAT	GO:0005635~nuclear envelope	12	1.39373	0.0109796	NM_001033941, NM_001030885, NM_206957, NM_001006235, NM_001007963, NM_205339, NM_001012942, NM_001012699, NM_204970, NM_204646, NM_001030848, NM_204645	450	44	3811	2.3097	0.987234	0.663863	14.2479
														GOTERM_CC_FAT	GO:0005792~microsome	10	1.16144	0.0116206	NM_001167718, NM_001001129, NM_001007490, NM_001006534, NM_001167719, NM_205339, NM_001012570, NM_001044633, NM_001001616, NM_205032, NM_001168008	450	33	3811	2.56633	0.990118	0.602835	15.0184
														GOTERM_CC_FAT	GO:0042995~cell projection	25	2.9036	0.0117142	NM_001031180, NM_001030750, NM_206906, NM_001004410, NM_204297, NM_001007892, NM_204886, NM_001030727, NM_001008440, NM_204782, NM_205017, NM_204805, NM_001006487, NM_205224, NM_001001131, NM_205221, NM_001142847, NM_204284, NM_001006363, NM_205179, NM_205474, NM_204672, NM_204300, NM_001012899, NM_205055	450	127	3811	1.6671	0.99048	0.539635	15.1303
														GOTERM_CC_FAT	GO:0005886~plasma membrane	100	11.6144	0.0126161	NM_204105, NM_001031180, NM_206906, NM_001042538, NM_001111323, NM_001030365, NM_205346, NM_205080, NM_204415, NM_204416, NM_001030931, NM_001007913, NM_001012800, NM_204316, NM_001001759, NM_001031097, NM_001012611, NM_001111128, NM_204509, NM_001111126, NM_204224, NM_001012899, NM_001080117, NM_205153, NM_204275, NM_001031067, NM_001030816, NM_205523, NM_001031317, NM_001030819, NM_204722, NM_0…	450	688	3811	1.23094	0.993363	0.51151	16.2024
														GOTERM_CC_FAT	GO:0005783~endoplasmic reticulum	35	4.06504	0.0135175	NM_204209, NM_205339, NM_001006435, NM_001031266, NM_205519, NM_204355, NM_001031288, NM_001167718, NM_001001129, NM_001008463, NM_001167719, NM_001031373, NM_205461, NM_205062, NM_001006549, NM_001031141, NM_001006179, NM_001012570, NM_001097614, NM_001006296, NM_001012605, NM_001012602, NM_204805, NM_001030621, NM_001012565, NM_001030685, NM_204847, NM_204646, NM_206874, NM_204289, NM_001030885…	450	198	3811	1.49703	0.995373	0.489302	17.2611
														GOTERM_CC_FAT	GO:0031974~membrane-enclosed lumen	49	5.69106	0.015813	NM_205131, NM_001030942, NM_001031386, NM_001012575, NM_204831, NM_001007087, NM_001006211, NM_001079497, NM_001006252, NM_204517, NM_204156, NM_001006525, NM_001012570, NM_001031434, NM_205082, NM_001012807, NM_001014968, NM_204880, NM_204646, NM_204645, NM_001030981, NM_001045830, NM_001030925, NM_204970, NM_001098853, NM_001012813, NM_001007970, NM_001012917, NM_001006335, NM_204329, NM_001030…	450	302	3811	1.37409	0.998156	0.503196	19.9017
														GOTERM_CC_FAT	GO:0005794~Golgi apparatus	36	4.18118	0.0178128	NM_001031135, NM_001031417, NM_001031419, NM_001163339, NM_001080117, NM_001163338, NM_204565, NM_001012573, NM_001031266, NM_205115, NM_001008466, NM_001006179, NM_001006296, NM_001006132, NM_204480, NM_001006302, NM_001031227, NM_001012806, NM_001006551, NM_205121, NM_001030621, NM_001012826, NM_205240, NM_001004404, NM_001030683, NM_001030933, NM_001031578, NM_001012943, NM_001163342, NM_20426…	450	209	3811	1.45876	0.999174	0.508331	22.1382
														GOTERM_CC_FAT	GO:0000228~nuclear chromosome	11	1.27758	0.0246393	NM_001012870, NM_206992, NM_204380, NM_204103, NM_204156, NM_204517, NM_204468, NM_204831, NM_001030825, NM_001006249, NM_001007087	450	43	3811	2.16646	0.999947	0.591743	29.3434
														GOTERM_CC_FAT	GO:0044454~nuclear chromosome part	10	1.16144	0.0288814	NM_001012870, NM_206992, NM_204380, NM_204156, NM_204517, NM_204468, NM_204831, NM_001030825, NM_001006249, NM_001007087	450	38	3811	2.22865	0.999991	0.618894	33.5036
														GOTERM_CC_FAT	GO:0031981~nuclear lumen	39	4.52962	0.029929	NM_205131, NM_001012813, NM_001098853, NM_001030942, NM_001031386, NM_204831, NM_001012917, NM_204329, NM_001006335, NM_001007087, NM_001030825, NM_001006211, NM_001030848, NM_001079497, NM_001006252, NM_204156, NM_001006549, NM_204517, NM_001012908, NM_001006525, NM_205013, NM_001031434, NM_205082, NM_001012807, NM_001014968, NM_001031008, NM_001008677, NM_001006349, NM_204880, NM_001006249, NM_…	450	239	3811	1.38195	0.999994	0.602781	34.4954
														GOTERM_CC_FAT	GO:0070013~intracellular organelle lumen	46	5.34262	0.0331355	NM_205131, NM_001098853, NM_001012813, NM_001030942, NM_001031386, NM_001012575, NM_204831, NM_001012917, NM_001006335, NM_204329, NM_001007087, NM_001030825, NM_001006211, NM_001018012, NM_001030848, NM_001079497, NM_001006252, NM_205523, NM_205461, NM_204156, NM_001006549, NM_204517, NM_001012908, NM_001006525, NM_001012570, NM_205013, NM_001031434, NM_205082, NM_001006302, NM_001012807, NM_001…	450	293	3811	1.32959	0.999998	0.613543	37.4464
														GOTERM_CC_FAT	GO:0043233~organelle lumen	46	5.34262	0.0331355	NM_205131, NM_001098853, NM_001012813, NM_001030942, NM_001031386, NM_001012575, NM_204831, NM_001012917, NM_001006335, NM_204329, NM_001007087, NM_001030825, NM_001006211, NM_001018012, NM_001030848, NM_001079497, NM_001006252, NM_205523, NM_205461, NM_204156, NM_001006549, NM_204517, NM_001012908, NM_001006525, NM_001012570, NM_205013, NM_001031434, NM_205082, NM_001006302, NM_001012807, NM_001…	450	293	3811	1.32959	0.999998	0.613543	37.4464
														GOTERM_CC_FAT	GO:0005739~mitochondrion	46	5.34262	0.0386578	NM_001031491, NM_001030798, NM_001080117, NM_204974, NM_001012575, NM_205339, NM_001007970, NM_204378, NM_001018012, NM_001079494, NM_204357, NM_001030700, NM_001012883, NM_001008463, NM_001006522, NM_205523, NM_001030727, NM_001030543, NM_001012570, NM_001039303, NM_204725, NM_001006136, NM_205507, NM_001031226, NM_001006551, NM_001031247, NM_001080866, NM_001008677, NM_001031243, NM_001006382, …	450	296	3811	1.31611	1	0.645904	42.2412
														GOTERM_CC_FAT	GO:0030119~AP-type membrane coat adaptor complex	5	0.58072	0.0435071	NM_001012896, NM_001031227, NM_001030917, NM_001006132, NM_001079494	450	12	3811	3.5287	1	0.666511	46.1679
														GOTERM_CC_FAT	GO:0030131~clathrin adaptor complex	5	0.58072	0.0435071	NM_001012896, NM_001031227, NM_001030917, NM_001006132, NM_001079494	450	12	3811	3.5287	1	0.666511	46.1679
														GOTERM_CC_FAT	GO:0031252~cell leading edge	9	1.0453	0.0464885	NM_001006487, NM_001031180, NM_204300, NM_001008440, NM_001012899, NM_001006363, NM_205055, NM_001004410, NM_001007892	450	35	3811	2.17771	1	0.669149	48.4576
														GOTERM_CC_FAT	GO:0005694~chromosome	26	3.01974	0.0568979	NM_001006560, NM_204583, NM_204235, NM_204831, NM_001007087, NM_001030825, NM_001030816, NM_204517, NM_204156, NM_001012318, NM_001012319, NM_001030603, NM_001031434, NM_205082, NM_206992, NM_204380, NM_001012807, NM_204103, NM_204468, NM_204532, NM_001006249, NM_204645, NM_001044677, NM_001012870, NM_204169, NM_204693, NM_001006181, NM_204403	450	154	3811	1.42981	1	0.723494	55.7623
														GOTERM_CC_FAT	GO:0034399~nuclear periphery	5	0.58072	0.0571751	NM_204517, NM_001030825, NM_001007087, NM_001030848, NM_204645	450	13	3811	3.25726	1	0.705941	55.9429
														GOTERM_CC_FAT	GO:0000781~chromosome, telomeric region	4	0.464576	0.0578431	NM_206992, NM_204380, NM_204468, NM_001007087	450	8	3811	4.23444	1	0.691728	56.3755
														GOTERM_CC_FAT	GO:0000794~condensed nuclear chromosome	4	0.464576	0.0578431	NM_001012870, NM_204103, NM_204517, NM_001007087	450	8	3811	4.23444	1	0.691728	56.3755
														GOTERM_CC_FAT	GO:0030118~clathrin coat	6	0.696864	0.0637532	NM_001012896, NM_001031227, NM_001080117, NM_001030917, NM_001006132, NM_001079494	450	19	3811	2.67439	1	0.710355	60.0348
														GOTERM_CC_FAT	GO:0044459~plasma membrane part	62	7.20093	0.0676189	NM_204560, NM_204105, NM_206906, NM_204871, NM_204873, NM_204462, NM_001079494, NM_001042538, NM_001006357, NM_001031141, NM_001030365, NM_204760, NM_205346, NM_204415, NM_204416, NM_001007913, NM_001012800, NM_205504, NM_001004409, NM_206951, NM_001037836, NM_001001759, NM_001031097, NM_001031155, NM_001079739, NM_204509, NM_001006559, NM_204224, NM_001012899, NM_001080892, NM_204918, NM_0010801…	450	432	3811	1.21544	1	0.715512	62.272
														GOTERM_CC_FAT	GO:0005654~nucleoplasm	29	3.36818	0.0678438	NM_001012813, NM_001098853, NM_205131, NM_001030942, NM_001031386, NM_204831, NM_204329, NM_001006335, NM_001007087, NM_001030825, NM_001006252, NM_001006549, NM_204156, NM_001006525, NM_205013, NM_205082, NM_001012807, NM_001014968, NM_001008677, NM_001006349, NM_204880, NM_001006249, NM_001006387, NM_001006280, NM_001031341, NM_001045830, NM_001030981, NM_001006203, NM_001039297	450	179	3811	1.37205	1	0.700773	62.3985
														GOTERM_CC_FAT	GO:0000783~nuclear telomere cap complex	3	0.348432	0.0706863	NM_206992, NM_204380, NM_204468	450	4	3811	6.35167	1	0.70077	63.9638
														GOTERM_CC_FAT	GO:0005814~centriole	3	0.348432	0.0706863	NM_001030798, NM_001030750, NM_204235, NM_001012318, NM_001012319	450	4	3811	6.35167	1	0.70077	63.9638
														GOTERM_CC_FAT	GO:0000782~telomere cap complex	3	0.348432	0.0706863	NM_206992, NM_204380, NM_204468	450	4	3811	6.35167	1	0.70077	63.9638
														GOTERM_CC_FAT	GO:0030054~cell junction	21	2.43902	0.0761095	NM_001006487, NM_204105, NM_204103, NM_204918, NM_204812, NM_205504, NM_205214, NM_205435, NM_001030765, NM_204275, NM_001042538, NM_001030816, NM_001031067, NM_001013611, NM_001031317, NM_204300, NM_205346, NM_204760, NM_204415, NM_001113186, NM_204416, NM_204202	450	122	3811	1.45776	1	0.713711	66.7837
														GOTERM_CC_FAT	GO:0044433~cytoplasmic vesicle part	7	0.813008	0.0767945	NM_001031135, NM_204805, NM_001080117, NM_001030727, NM_001006179, NM_001030819, NM_205045	450	26	3811	2.28009	1	0.702969	67.125
														GOTERM_CC_FAT	GO:0016363~nuclear matrix	4	0.464576	0.0793903	NM_204517, NM_001030825, NM_001007087, NM_204645	450	9	3811	3.76395	1	0.701848	68.3888
														GOTERM_CC_FAT	GO:0005819~spindle	8	0.929152	0.0852308	NM_205474, NM_001030750, NM_204517, NM_204235, NM_001012318, NM_001012319, NM_001006182, NM_001006211, NM_205055, NM_204645	450	33	3811	2.05306	1	0.715412	71.0693
														GOTERM_CC_FAT	GO:0031410~cytoplasmic vesicle	17	1.97445	0.0935718	NM_205283, NM_204805, NM_001031135, NM_205223, NM_001080117, NM_001012826, NM_001031040, NM_204261, NM_001006363, NM_001109762, NM_001030727, NM_001031141, NM_001006179, NM_001030819, NM_204970, NM_001006132, NM_001031488, NM_205045	450	96	3811	1.4997	1	0.737668	74.5333
														GOTERM_MF_FAT	GO:0042802~identical protein binding	36	4.18118	4.81231e-08	NM_204560, NM_001031417, NM_205134, NM_204235, NM_205339, NM_001006317, NM_204833, NM_001167764, NM_001030825, NM_204374, NM_001030703, NM_001031373, NM_001030853, NM_204707, NM_204156, NM_001012318, NM_001012319, NM_001030605, NM_001006296, NM_205032, NM_001008440, NM_001007854, NM_204782, NM_205045, NM_001030930, NM_205223, NM_204215, NM_204261, NM_204645, NM_001030885, NM_001079714, NM_0010136…	578	151	6610	2.72646	3.46962e-05	3.46962e-05	7.28597e-05
														GOTERM_MF_FAT	GO:0046983~protein dimerization activity	29	3.36818	0.0002563	NM_204560, NM_205134, NM_204235, NM_205339, NM_205115, NM_001167764, NM_206859, NM_001030853, NM_204517, NM_001012318, NM_001012319, NM_001030605, NM_001031024, NM_001006296, NM_001007854, NM_205045, NM_001030930, NM_001030931, NM_205223, NM_204215, NM_204246, NM_204261, NM_001006385, NM_204880, NM_001007953, NM_204645, NM_001030885, NM_001006420, NM_001079757, NM_204998, NM_204568	578	160	6610	2.07277	0.168743	0.0882669	0.387343
														GOTERM_MF_FAT	GO:0008134~transcription factor binding	20	2.32288	0.000256446	NM_001012813, NM_205131, NM_001030930, NM_205134, NM_001030931, NM_204570, NM_205339, NM_204831, NM_204329, NM_001006355, NM_204645, NM_001006280, NM_001030981, NM_206859, NM_001006203, NM_001030853, NM_001031343, NM_204156, NM_001001467, NM_001031434	578	91	6610	2.5134	0.16883	0.059779	0.387563
														GOTERM_MF_FAT	GO:0042803~protein homodimerization activity	19	2.20674	0.000482134	NM_204560, NM_001030930, NM_205134, NM_205223, NM_204215, NM_204235, NM_205339, NM_204261, NM_001167764, NM_204645, NM_001030885, NM_001006420, NM_001030853, NM_001012318, NM_001012319, NM_001030605, NM_001079757, NM_001006296, NM_204998, NM_204568, NM_205045	578	88	6610	2.46913	0.293691	0.0832548	0.727482
														GOTERM_MF_FAT	GO:0019899~enzyme binding	19	2.20674	0.00202446	NM_206992, NM_001031236, NM_001030965, NM_001030931, NM_205339, NM_204831, NM_204261, NM_204329, NM_001030748, NM_001007953, NM_001031288, NM_204297, NM_204156, NM_204864, NM_001031434, NM_001030603, NM_001006296, NM_204210, NM_205032	578	99	6610	2.19479	0.768022	0.253398	3.0216
														GOTERM_MF_FAT	GO:0016563~transcription activator activity	17	1.97445	0.00395539	NM_205273, NM_001030931, NM_204570, NM_205339, NM_204329, NM_204880, NM_204328, NM_204504, NM_001006280, NM_001006203, NM_204156, NM_204864, NM_001006525, NM_205013, NM_001031434, NM_205023, NM_001031495	578	89	6610	2.1844	0.942587	0.378891	5.82396
														GOTERM_MF_FAT	GO:0046982~protein heterodimerization activity	12	1.39373	0.00922502	NM_001030885, NM_206859, NM_204246, NM_204517, NM_205339, NM_001030605, NM_001031024, NM_001006296, NM_205115, NM_001007854, NM_001007953, NM_205045	578	57	6610	2.40758	0.998747	0.615029	13.0918
														GOTERM_MF_FAT	GO:0004672~protein kinase activity	46	5.34262	0.00984745	NM_001080716, NM_204560, NM_001006581, NM_001031181, NM_205301, NM_001030751, NM_001031132, NM_205319, NM_204401, NM_001039605, NM_204377, NM_205115, NM_001031264, NM_001005800, NM_204374, NM_001007892, NM_204658, NM_001031378, NM_001030549, NM_001031319, NM_001030853, NM_001031337, NM_001030365, NM_001012595, NM_205381, NM_001030605, NM_204682, NM_205032, NM_204781, NM_001012587, NM_204550, NM_0…	578	364	6610	1.44521	0.999203	0.590124	13.9148
														GOTERM_MF_FAT	GO:0030674~protein binding, bridging	5	0.58072	0.0161177	NM_001079714, NM_206906, NM_204989, NM_001030748, NM_001030825	578	12	6610	4.76499	0.999992	0.727938	21.8089
														GOTERM_MF_FAT	GO:0004197~cysteine-type endopeptidase activity	8	0.929152	0.0214504	NM_001044672, NM_001031345, NM_205104, NM_001030748, NM_001031574, NM_204726, NM_205080, NM_204725	578	33	6610	2.77236	1	0.790578	27.9852
														GOTERM_MF_FAT	GO:0019955~cytokine binding	11	1.27758	0.0215267	NM_204560, NM_001048078, NM_204246, NM_204871, NM_205028, NM_204275, NM_001045838, NM_205485, NM_001130387, NM_001045835, NM_001045834	578	56	6610	2.24635	1	0.759824	28.0701
														GOTERM_MF_FAT	GO:0019207~kinase regulator activity	7	0.813008	0.0261222	NM_001030965, NM_001030945, NM_001001131, NM_205381, NM_001006559, NM_001112806, NM_204725	578	27	6610	2.96489	1	0.796151	33.0186
														GOTERM_MF_FAT	GO:0004659~prenyltransferase activity	4	0.464576	0.026554	NM_001030700, NM_001030879, NM_001031119, NM_001039294	578	8	6610	5.71799	1	0.775219	33.4668
														GOTERM_MF_FAT	GO:0008234~cysteine-type peptidase activity	10	1.16144	0.027146	NM_204471, NM_001044672, NM_001031345, NM_205104, NM_001030748, NM_001031574, NM_204726, NM_205080, NM_001006134, NM_204725	578	50	6610	2.2872	1	0.757643	34.0768
														GOTERM_MF_FAT	GO:0019904~protein domain specific binding	12	1.39373	0.0353852	NM_001006487, NM_001031165, NM_001004429, NM_001031343, NM_001031401, NM_205339, NM_204300, NM_001030748, NM_001030994, NM_204655, NM_001080892, NM_001030792	578	69	6610	1.98887	1	0.823011	42.0419
														GOTERM_MF_FAT	GO:0019209~kinase activator activity	3	0.348432	0.0405235	NM_001030965, NM_001001131, NM_001006559	578	4	6610	8.57699	1	0.844968	46.5442
														GOTERM_MF_FAT	GO:0016765~transferase activity, transferring alkyl or aryl (other than methyl) groups	6	0.696864	0.0447959	NM_001030700, NM_001030879, NM_001001777, NM_001001776, NM_001031119, NM_001039294	578	23	6610	2.9833	1	0.856833	50.0368
														GOTERM_MF_FAT	GO:0003677~DNA binding	89	10.3368	0.0448992	NM_205131, NM_001030942, NM_204756, NM_205134, NM_001031180, NM_205273, NM_204975, NM_205029, NM_001006560, NM_205232, NM_204831, NM_204309, NM_001167764, NM_001077234, NM_001007087, NM_204297, NM_204658, NM_205389, NM_001006252, NM_204603, NM_205031, NM_206859, NM_001031143, NM_204864, NM_001079727, NM_001030878, NM_001031188, NM_205049, NM_001030603, NM_205082, NM_205261, NM_206992, NM_00103068…	578	851	6610	1.19601	1	0.841196	50.1185
														GOTERM_MF_FAT	GO:0016538~cyclin-dependent protein kinase regulator activity	4	0.464576	0.0499068	NM_001030945, NM_205381, NM_001112806, NM_204725	578	10	6610	4.57439	1	0.856687	53.9347
														GOTERM_MF_FAT	GO:0019887~protein kinase regulator activity	6	0.696864	0.0526782	NM_001030965, NM_001030945, NM_001001131, NM_205381, NM_001112806, NM_204725	578	24	6610	2.859	1	0.857853	55.9276
														GOTERM_MF_FAT	GO:0050750~low-density lipoprotein receptor binding	3	0.348432	0.0636811	NM_205062, NM_001012945, NM_001031245	578	5	6610	6.86159	1	0.895556	63.0726
														GOTERM_MF_FAT	GO:0070325~lipoprotein receptor binding	3	0.348432	0.0636811	NM_205062, NM_001012945, NM_001031245	578	5	6610	6.86159	1	0.895556	63.0726
														GOTERM_MF_FAT	GO:0008092~cytoskeletal protein binding	21	2.43902	0.0670019	NM_205224, NM_204587, NM_204942, NM_204573, NM_001031017, NM_001030961, NM_204235, NM_001030635, NM_204766, NM_204464, NM_001006211, NM_001079495, NM_001042538, NM_206957, NM_205474, NM_001012318, NM_205027, NM_001012319, NM_001006296, NM_204224, NM_204210, NM_001008440, NM_001007869	578	161	6610	1.49165	1	0.896983	65.0066
														GOTERM_MF_FAT	GO:0019838~growth factor binding	9	1.0453	0.079538	NM_204560, NM_001001294, NM_204246, NM_204871, NM_204275, NM_205485, NM_204970, NM_205268, NM_205032	578	52	6610	1.97931	1	0.925585	71.4873
														GOTERM_MF_FAT	GO:0008565~protein transporter activity	7	0.813008	0.0796643	NM_001012896, NM_001007963, NM_001012942, NM_001144973, NM_001006132, NM_001012607, NM_001012602	578	35	6610	2.2872	1	0.917418	71.5465
														GOTERM_MF_FAT	GO:0042166~acetylcholine binding	4	0.464576	0.0803595	NM_001031317, NM_001030765, NM_204415, NM_204416	578	12	6610	3.812	1	0.910722	71.8701
														GOTERM_MF_FAT	GO:0004713~protein tyrosine kinase activity	15	1.74216	0.0809156	NM_204550, NM_001080716, NM_001031181, NM_205301, NM_001012800, NM_001031132, NM_205319, NM_205435, NM_001031264, NM_206951, NM_204627, NM_001030365, NM_204509, NM_205032, NM_204781	578	107	6610	1.60318	1	0.903658	72.1266
														GOTERM_MF_FAT	GO:0070279~vitamin B6 binding	7	0.813008	0.0889106	NM_205261, NM_205523, NM_001139463, NM_001007946, NM_001031034, NM_001006567, NM_001018012	578	36	6610	2.22366	1	0.916799	75.5802
														GOTERM_MF_FAT	GO:0030170~pyridoxal phosphate binding	7	0.813008	0.0889106	NM_205261, NM_205523, NM_001139463, NM_001007946, NM_001031034, NM_001006567, NM_001018012	578	36	6610	2.22366	1	0.916799	75.5802
														GOTERM_MF_FAT	GO:0017124~SH3 domain binding	5	0.58072	0.0907494	NM_001006487, NM_001031165, NM_001031401, NM_204300, NM_001030994	578	20	6610	2.859	1	0.913682	76.3158
														GOTERM_MF_FAT	GO:0015631~tubulin binding	5	0.58072	0.0907494	NM_204942, NM_001031017, NM_204235, NM_001012318, NM_001012319, NM_001006296, NM_001006211	578	20	6610	2.859	1	0.913682	76.3158
														GOTERM_MF_FAT	GO:0008135~translation factor activity, nucleic acid binding	8	0.929152	0.0929886	NM_001030951, NM_001006481, NM_204648, NM_001030602, NM_001032398, NM_001031041, NM_001006349, NM_001006387	578	45	6610	2.03306	1	0.911658	77.1837
														GOTERM_MF_FAT	GO:0004714~transmembrane receptor protein tyrosine kinase activity	9	1.0453	0.094657	NM_001080716, NM_001012800, NM_205319, NM_001030365, NM_204509, NM_205032, NM_206951, NM_204627, NM_204781	578	54	6610	1.906	1	0.908362	77.8109
