# Supplementary material for: Identification and Profiling of MicroRNAs in the Embryonic Breast Muscle of Pekin Duck
Source: PLoS One. 2014 Jan 23;9(1):e86150. doi: 10.1371/journal.pone.0086150 (PMC3900480; doi:10.1371/journal.pone.0086150)
Supplement: Table S9 — The pathways and the relative genes among the targets of novel-mir-14. (XLSX) [file pone.0086150.s009.xlsx]

## Sheet: Sheet1
Table S9 The pathways and the relative genes among the targets of novel-mir-14
Pathways	GenBank_Accession	Gene Name	Species
Apoptosis	NM_001004410	similar to phosphoinositide 3-kinase catalytic subunit; similar to Phosphatidylinositol 3-kinase, catalytic, alpha polypeptide; phosphoinositide-3-kinase, catalytic, alpha polypeptide	Gallus gallus
	NM_001007490	apoptosis-inducing factor, mitochondrion-associated, 1	Gallus gallus
	NM_001012696	phosphoinositide-3-kinase, catalytic, delta polypeptide	Gallus gallus
	NM_001030340	protein phosphatase 3 (formerly 2B), catalytic subunit, beta isoform	Gallus gallus
	NM_001030605	interleukin-1 receptor-associated kinase 2	Gallus gallus
	NM_001031397	inhibitor of kappa light polypeptide gene enhancer in B-cells, kinase beta	Gallus gallus
	NM_001044672	mu-calpain large subunit	Gallus gallus
	NM_204588	X-linked inhibitor of apoptosis	Gallus gallus
	NM_204725	caspase 3, apoptosis-related cysteine peptidase	Gallus gallus
	NM_204726	caspase 6, apoptosis-related cysteine peptidase	Gallus gallus
	NM_205055	v-akt murine thymoma viral oncogene homolog 1	Gallus gallus
	NM_205080	calpain 2, (m/II) large subunit	Gallus gallus
	NM_205134	nuclear factor of kappa light polypeptide gene enhancer in B-cells 1	Gallus gallus
	NM_205339	B-cell CLL/lymphoma 2	Gallus gallus
	NM_205485	interleukin 1 receptor, type I	Gallus gallus
Cell cycle	NM_001006331	cell division cycle 27 homolog (S. cerevisiae)	Gallus gallus
	NM_001007892	cyclin-dependent kinase 6	Gallus gallus
	NM_001012870	BUB1 budding uninhibited by benzimidazoles 1 homolog (yeast)	Gallus gallus
	NM_001025578	MAD2 mitotic arrest deficient-like 2 (yeast)	Gallus gallus
	NM_001030942	E2F transcription factor 5, p130-binding	Gallus gallus
	NM_001030945	cyclin E2	Gallus gallus
	NM_001031181	WEE1 homolog (S. pombe)	Gallus gallus
	NM_001031343	tyrosine 3-monooxygenase/tryptophan 5-monooxygenase activation protein, zeta polypeptide	Gallus gallus
	NM_204156	histone deacetylase 1	Gallus gallus
	NM_204213	cyclin D2; similar to cyclin D2	Gallus gallus
	NM_204403	BUB1 budding uninhibited by benzimidazoles 1 homolog beta (yeast)	Gallus gallus
	NM_204517	structural maintenance of chromosomes 3	Gallus gallus
	NM_204658	similar to DNA-dependent protein kinase catalytic subunit; protein kinase, DNA-activated, catalytic polypeptide	Gallus gallus
	NM_204831	histone deacetylase 2	Gallus gallus
	NM_205381	cyclin D1	Gallus gallus
Adipocytokine signaling pathway	NM_001001464	peroxisome proliferator-activated receptor alpha	Gallus gallus
	NM_001007854	adiponectin receptor 2	Gallus gallus
	NM_001030931	signal transducer and activator of transcription 3 (acute-phase response factor)	Gallus gallus
	NM_001030965	protein kinase, AMP-activated, gamma 2 non-catalytic subunit	Gallus gallus
	NM_001031397	inhibitor of kappa light polypeptide gene enhancer in B-cells, kinase beta	Gallus gallus
	NM_001039605	protein kinase, AMP-activated, alpha 2 catalytic subunit	Gallus gallus
	NM_205055	v-akt murine thymoma viral oncogene homolog 1	Gallus gallus
	NM_205134	nuclear factor of kappa light polypeptide gene enhancer in B-cells 1	Gallus gallus
	NM_205473	neuropeptide Y	Gallus gallus
